# Supplementary material for: Human Tooth as a Fungal Niche: Candida albicans Traits in Dental Plaque Isolates
Source: mBio. 2023 Jan 5;14(1):e02769-22. doi: 10.1128/mbio.02769-22 (PMC9973264; doi:10.1128/mbio.02769-22)
Supplement: TABLE S1 [file mbio.02769-22-s0001.xlsx]

## Sheet: Sheet1
Isolate	AAT1a	ACC1	ADP1	MPIb	SYA1	VPS13	ZWF1b	DST	Clade
PDM42	31	5	5	2	2	21	5	375	1
UR13Pl	2	5	5	2	2	21	5	37	1
UR9Pl	184	3	174	81	1	6	5	3687	1
PDM1	31	5	5	178	2	21	5	3686	1
UR18Pl	31	5	5	2	2	6	5	3684	1
PDM34	31	5	5	2	243	21	5	3682	1
UR12Pl	2	2	5	2	2	6	5	277	1
UR15Pl	2	2	5	2	2	6	5	277	1
PDM64	31	5	2	2	2	21	5	3683	1
PDM65	31	2	2	2	2	6	5	3685	1
UR8Pl	13	10	15	6	2	55	15	3681	11
PDM70	36	7	4	4	4	311	4	3677	2
UR5Pl	60	119	21	1	7	11	15	3676	16
PDM12	31	118	170	177	2	20	5	3679	S
PDM82	33	7	14	2	241	312	37	3678	8
PDM59	55	120	4	54	75	45	15	3680	S
