# Supplementary material for: Human Tooth as a Fungal Niche: Candida albicans Traits in Dental Plaque Isolates
Source: mBio. 2023 Jan 5;14(1):e02769-22. doi: 10.1128/mbio.02769-22 (PMC9973264; doi:10.1128/mbio.02769-22)
Supplement: TABLE S2 [file mbio.02769-22-s0002.xlsx]

## Sheet: Ca Biofilm
Probe Name	Counts after background subtraction													Normalize count SC5314			Normalize count 529L			Normalize count #5			Normalize count #2				Avg_individual replicates					Probe Name	529L/SC5314		#5/SC5314		#2/SC5314
	SC5314.1	SC5314.2	SC5314.3	529L.1	529L.2	529L.3	#5.1	#5.2	#5.3	#2.1	#2.2	#2.3		SC5314.1	SC5314.2	SC5314.3	529L.1	529L.2	529L.3	#5.1	#5.2	#5.3	#2.1	#2.2	#2.3		Avg SC5314	Avg 529L	Avg #5	Avg #2			FC	T-test	FC	T-test	FC	T-test
ACE2	36.9998	45.7885	59.4662	1	1	1	1	1	1	1	1	1		54.862	59.9908	59.4662	1	1	1	1	1	1	1	1	1		58.1063	1	1	1		ACE2	0.0172098	3.95356e-06	0.0172098	3.95356e-06	0.0172098	3.95356e-06
ACS1	1710	1691.79	2157.47	418.811	1008.11	1439.5	252	931.144	831.657	1539.58	2205.56	1319.68		2535.53	2216.54	2157.47	2130.04	1904.4	1439.5	852.973	931.144	1159.3	2295.71	2205.56	2080.1		2303.18	1824.65	981.14	2193.79		ACS1	0.79223	0.111153	0.425994	0.000893691	0.952507	0.457116
ACS2	3206	4020.79	5886.47	674.811	1700.11	2314.5	819	2440.14	2384.66	3727.58	4980.56	3126.68		4753.75	5267.93	5886.47	3432.03	3211.65	2314.5	2772.16	2440.14	3324.14	5558.3	4980.56	4928.33		5302.71	2986.06	2845.48	5155.73		ACS2	0.563119	0.00807518	0.536608	0.00413898	0.972282	0.721819
ADH5	7971	9510.79	11709.5	811.811	2838.11	7903.5	985	4600.14	2404.66	3467.58	4941.56	3236.68		11819.1	12460.8	11709.5	4128.8	5361.42	7903.5	3334.04	4600.14	3352.02	5170.61	4941.56	5101.72		11996.5	5797.91	3762.07	5071.3		ADH5	0.483302	0.00547839	0.313598	6.78058e-05	0.422733	9.16102e-06
AHR1	190	172.788	312.466	23.8111	71.1094	111.5	25.9998	156.144	139.657	217.583	278.564	157.676		281.725	226.383	312.466	121.101	134.331	111.5	88.0045	156.144	194.677	324.444	278.564	248.532		273.525	122.311	146.275	283.847		AHR1	0.447165	0.00437619	0.534778	0.0337164	1.03774	0.773302
ALS1	131	60.7885	142.466	1	1	116.5	1	138.144	135.657	1	97.5639	67.676		194.242	79.6434	142.466	1	1	1	1	138.144	189.101	1	97.5639	106.672		138.784	1	109.415	68.4121		ALS1	0.00720545	0.0141622	0.788383	0.675781	0.49294	0.211317
ALS2	1	1	1	1	1	1	1	30.1436	40.6565	143.583	165.564	118.676		1	1	1	1	1	1	1	30.1436	56.6739	214.1	165.564	187.06		1	1	29.2725	188.908		ALS2	1	1	29.2725	0.153484	188.908	0.000180324
ALS3	3530	4082.79	4217.47	14.8111		69.4996	76.9998	256.144	230.657	176.583	305.564	162.676		5234.16	5349.16	4217.47	75.3281	1	69.4996	260.63	256.144	321.528	263.308	305.564	256.413		4933.6	48.6092	279.434	275.095		ALS3	0.00985269	0.000171474	0.056639	0.000206967	0.0557595	0.000205562
ALS4	594	625.788	857.466	455.811	1619.11	4024.5	441	2453.14	2310.66	4855.58	7896.56	4884.68		880.762	819.891	857.466	2318.22	3058.63	4024.5	1492.7	2453.14	3220.98	7240.29	7896.56	7699.33		852.707	3133.78	2388.94	7612.06		ALS4	3.6751	0.00992085	2.8016	0.0372605	8.92694	4.15126e-06
ALS5	112	95.7885	141.466	27.8111	64.1094	109.5	1	66.1436	46.6565	106.583	169.564	84.676		166.069	125.5	141.466	141.445	121.108	109.5	1	66.1436	65.0377	158.929	169.564	133.468		144.345	124.017	44.0604	153.987		ALS5	0.859174	0.248057	0.305244	0.0150453	1.0668	0.577772
ALS6	1	1	1	1	1	1	1	1	1	1	1	1		1	1	1	1	1	1	1	1	1	1	1	1		1	1	1	1		ALS6	1	1	1	1	1	1
ALS7	128	145.788	180.466	100.811	287.109	519.5		71.1436	49.6565	68.5828	144.564	68.676		189.794	191.008	180.466	512.717	542.373	519.5	1	71.1436	69.2197	102.266	144.564	108.249		187.089	524.863	47.1211	118.359		ALS7	2.80541	3.84483e-06	0.251864	0.00386933	0.632636	0.00726654
ALS9	62.9998	83.7885	86.4662	1	1	1	1	1	1	89.5828	119.564	87.676		93.4139	109.777	86.4662	1	1	1	1	1	1	133.579	119.564	138.197		96.5525	1	1	130.447		ALS9	0.0103571	0.000158521	0.0103571	0.000158521	1.35104	0.018937
AOX2	1	1	1	1	1	1	1	1	1	1	1	1		1	1	1	1	1	1	1	1	1	1	1	1		1	1	1	1		AOX2	1	1	1	1	1	1
ARG1	90.9998	81.7885	140.466	22.8111	65.1094	158.5	90.9998	328.144	197.657	222.583	365.564	228.676		134.931	107.157	140.466	116.015	122.997	158.5	308.018	328.144	275.527	331.899	365.564	360.444		127.518	132.504	303.896	352.636		ARG1	1.0391	0.780269	2.38316	0.000671692	2.76538	0.000105853
ARG81	50.9998	72.7885	132.466	1	1	1	1	47.1436	31.6565	62.5828	90.5639	60.676		75.6207	95.3655	132.466	1	1	1	1	47.1436	44.1282	93.319	90.5639	95.6388		101.151	1	30.7573	93.1739		ARG81	0.00988623	0.00385793	0.304073	0.0345546	0.921138	0.658331
BCR1	317	334.788	473.466	22.8111	102.109	167.5	23.9998	129.144	137.657	164.583	222.564	140.676		470.036	438.631	473.466	116.015	192.893	167.5	81.2349	129.144	191.889	245.414	222.564	221.736		460.711	158.803	134.089	229.905		BCR1	0.34469	0.000277549	0.291048	0.000649082	0.499022	6.92537e-05
BRG1	343	486.788	574.466	1	1	1	1	36.1436	39.6565	39.5828	104.564	51.676		508.588	637.777	574.466	1	1	1	1	36.1436	55.28	59.0231	104.564	81.4528		573.611	1	30.8079	81.6799		BRG1	0.00174334	0.000104999	0.0537087	0.000179977	0.142396	0.000240126
CAP1	480	567.788	716.466	123.811	321.109	645.5	75.9998	424.144	327.657	490.583	868.564	462.676		711.727	743.901	716.466	629.693	606.602	645.5	257.245	424.144	456.743	731.522	868.564	729.28		724.032	627.265	379.377	776.455		CAP1	0.86635	0.00304913	0.523979	0.00530699	1.07241	0.328416
CAT1	2954	3396.79	4100.47	1011.81	3020.11	5897.5	825	3490.14	2686.66	5071.58	7087.56	4008.68		4380.09	4450.38	4100.47	5145.98	5705.24	5897.5	2792.47	3490.14	3745.11	7562.38	7087.56	6318.56		4310.31	5582.91	3342.58	6989.5		CAT1	1.29524	0.00697505	0.775484	0.03347	1.62158	0.00208827
CDC10	1435	1433.79	2079.47	290.811	662.109	1091.5	385	1054.14	928.657	870.583	1365.56	753.676		2127.77	1878.51	2079.47	1479.04	1250.78	1091.5	1303.15	1054.14	1294.52	1298.15	1365.56	1187.96		2028.58	1273.77	1217.27	1283.89		CDC10	0.627913	0.00514475	0.60006	0.00191019	0.632901	0.00127751
CDR1	2386	2479.79	3560.47	373.811	779.109	1736.5	486	1586.14	1144.66	2259.58	2943.56	1662.68		3537.88	3248.95	3560.47	1901.17	1471.8	1736.5	1645.02	1586.14	1595.62	3369.33	2943.56	2620.75		3449.1	1703.16	1608.93	2977.88		CDR1	0.493798	0.000403476	0.466477	5.53534e-05	0.863379	0.119775
CDR2	1	1	1	1	1	1	1	1	1	1	1	1		1	1	1	1	1	1	1	1	1	1	1	1		1	1	1	1		CDR2	1	1	1	1	1	1
CHT2	2519	2620.79	3556.47	1	1	1	414	1316.14	1349.66	2180.58	3083.56	2103.68		3735.09	3433.69	3556.47	1	1	1	1401.31	1316.14	1881.38	3251.53	3083.56	3315.86		3575.08	1	1532.95	3216.98		CHT2	0.000279714	2.14708e-06	0.428786	0.000484096	0.899835	0.0326167
CHT3	1284	1282.79	1513.47	126.811	392.109	486.5	26.9998	217.144	223.657	495.583	680.564	504.676		1903.87	1680.68	1513.47	644.95	740.727	486.5	91.3893	217.144	311.77	738.977	680.564	795.481		1699.34	624.059	206.768	738.341		CHT3	0.367237	0.00135436	0.121675	0.000327083	0.434487	0.00123103
CIT1	2250	2051.79	2854.47	370.811	1497.11	2035.5	362	1901.14	2071.66	2040.58	3841.56	2506.68		3336.22	2688.2	2854.47	1885.91	2828.16	2035.5	1225.3	1901.14	2887.82	3042.77	3841.56	3951.08		2959.63	2249.86	2004.76	3611.8		CIT1	0.760183	0.113256	0.677368	0.140407	1.22036	0.13252
CPH1	128	157.788	249.466	12.8111	43.1094	65.4996	1	48.1436	39.6565	69.5828	105.564	75.676		189.794	206.73	249.466	65.1563	81.4372	65.4996	1	48.1436	55.28	103.757	105.564	119.282		215.33	70.6977	34.8079	109.534		CPH1	0.328322	0.00145947	0.161649	0.0018361	0.508681	0.00455292
CPH2	488	537.788	750.466	43.8111	159.109	313.5	1	149.144	142.657	379.583	528.564	311.676		723.589	704.596	750.466	222.82	300.571	313.5	1	149.144	198.859	566.006	528.564	491.27		726.217	278.963	116.334	528.614		CPH2	0.384132	0.00013915	0.160192	0.000558775	0.7279	0.00146066
CRH11	49.9998	48.7885	70.4662	1	1	1	1	1	1	1	1	1		74.138	63.9214	70.4662	1	1	1	1	1	1	1	1	1		69.5085	1	1	1		CRH11	0.0143867	2.14361e-05	0.0143867	2.14361e-05	0.0143867	2.14361e-05
CSA1	594	132.788	165.466	59.8111	128.109	201.5	1	42.1436	55.6565	54.5828	61.5639	43.676		880.762	173.976	165.466	304.194	242.009	201.5	1	42.1436	77.5835	81.39	61.5639	68.843		406.735	249.234	40.2424	70.599		CSA1	0.612769	0.545743	0.09894	0.198516	0.173575	0.229249
CSH1	1310	1193.79	1712.47	288.811	972.109	1987.5	409	1457.14	949.657	1159.58	1717.56	1041.68		1942.42	1564.07	1712.47	1468.87	1836.39	1987.5	1384.39	1457.14	1323.79	1729.09	1717.56	1641.91		1739.65	1764.25	1388.44	1696.19		CSH1	1.01414	0.902865	0.798114	0.0394877	0.975015	0.721022
DAK2	1247	1270.79	1736.47	172.811	468.109	804.5	137	655.144	488.657	874.583	1195.56	809.676		1849.01	1664.95	1736.47	878.902	884.297	804.5	463.719	655.144	681.172	1304.11	1195.56	1276.23		1750.14	855.9	600.011	1258.64		DAK2	0.489046	0.000113726	0.342836	0.000189226	0.719162	0.00142869
DDR48	3253	4061.79	4820.47	418.811	1379.11	3039.5	618	2387.14	1733.66	720.583	1312.56	754.676		4823.44	5321.65	4820.47	2130.04	2605.25	3039.5	2091.82	2387.14	2416.66	1074.48	1312.56	1189.54		4988.52	2591.6	2298.54	1192.19		DDR48	0.519512	0.00152517	0.460766	0.000164004	0.238988	3.00034e-05
DFG5	276	298.788	418.466	49.8111	231.109	380.5		174.144	130.657	231.583	395.564	281.676		409.243	391.465	418.466	253.335	436.585	380.5	1	174.144	182.131	345.32	395.564	443.984		406.391	356.806	119.092	394.956		DFG5	0.877987	0.416616	0.293047	0.00853003	0.971861	0.718607
ECE1	5301	6404.79	6700.47	1	1	1	1	1	1	1	1	1		7860.14	8391.38	6700.47	1	1	1	1	1	1	1	1	1		7650.66	1	1	1		ECE1	0.000130708	0.000105821	0.000130708	0.000105821	0.000130708	0.000105821
ECM331	126	192.788	279.466		56.1094	107.5	1	149.144	112.657	84.5828	135.564	107.676		186.828	252.586	279.466	1	105.995	107.5	1	149.144	157.04	126.124	135.564	169.721		239.627	71.4983	102.394	143.803		ECM331	0.298373	0.0197812	0.427308	0.0762196	0.600112	0.0349159
EFG1	424	473.788	623.466	43.8111	186.109	317.5	1	202.144	217.657	379.583	552.564	305.676		628.692	620.745	623.466	222.82	351.576	317.5	1	202.144	303.406	566.006	552.564	481.813		624.301	297.298	168.85	533.461		EFG1	0.47621	0.00106278	0.270462	0.00687114	0.854493	0.0257048
ELF1	670	649.788	1349.47	225.811	610.109	986.5	205	597.144	449.657	819.583	1023.56	588.676		993.453	851.335	1349.47	1148.46	1152.55	986.5	693.887	597.144	626.807	1222.1	1023.56	927.884		1064.75	1095.83	639.279	1057.85		ELF1	1.02919	0.85356	0.600402	0.0478395	0.993518	0.969852
ENA2	294	270.788	372.466	129.811	267.109	567.5	78.9998	325.144	259.657	521.583	724.564	433.676		435.933	354.78	372.466	660.208	504.592	567.5	267.4	325.144	361.953	777.747	724.564	683.569		387.726	577.433	318.165	728.627		ENA2	1.48928	0.0211042	0.820593	0.132774	1.87923	0.000750881
ENA21	982	1008.79	1725.47	829.811	2771.11	4515.5	406	1394.14	1338.66	2395.58	3745.56	2154.68		1456.08	1321.69	1725.47	4220.35	5234.85	4515.5	1374.23	1394.14	1866.04	3572.12	3745.56	3396.25		1501.08	4656.9	1544.81	3571.31		ENA21	3.10237	0.000620917	1.02913	0.837469	2.37917	0.000185222
FAV2	70.9998	85.7885	113.466	11.8111	64.1094	132.5	1	117.144	65.6565	75.5828	120.564	58.676		105.276	112.398	113.466	60.0703	121.108	132.5	1	117.144	91.5231	112.704	120.564	92.4863		110.38	104.559	69.8889	108.585		FAV2	0.947266	0.809726	0.633166	0.315582	0.983735	0.847428
FBP1	714	577.788	837.466	242.811	538.109	929.5	144	560.144	387.657	837.583	1144.56	675.676		1058.69	757.003	837.466	1234.92	1016.53	929.5	487.413	560.144	540.381	1248.94	1144.56	1065.01		884.388	1060.32	529.312	1152.84		FBP1	1.19893	0.241326	0.598507	0.0186597	1.30355	0.0624445
FDH1	452	181.788	269.466	1	1	1	1	1	1	69.5828	102.564	48.676		670.21	238.174	269.466	1	1	1	1	1	1	103.757	102.564	76.7241		392.617	1	1	94.3483		FDH1	0.00254701	0.0480444	0.00254701	0.0480444	0.240306	0.0990735
FGR15	185	196.788	301.466	24.8111	104.109	154.5	24.9998	130.144	108.657	137.583	205.564	122.676		274.311	257.827	301.466	126.187	196.671	154.5	84.6197	130.144	151.464	205.154	205.564	193.364		277.868	159.119	122.076	201.361		FGR15	0.572643	0.0078971	0.43933	0.00266978	0.724663	0.00457367
FKH2	109	114.788	174.466	17.8111	43.1094	73.4996	1	58.1436	34.6565	82.5828	112.564	59.676		161.621	150.393	174.466	90.5858	81.4372	73.4996	1	58.1436	48.3101	123.142	112.564	94.0625		162.16	81.8409	35.8179	109.923		FKH2	0.504692	0.000708616	0.22088	0.00263512	0.677865	0.00892362
FRP1	477	444.788	498.466	37.8111	66.1094	71.4996	1	34.1436	45.6565	72.5828	102.564	66.676		707.279	582.75	498.466	192.304	124.886	71.4996	1	34.1436	63.6438	108.23	102.564	105.096		596.165	129.563	32.9291	105.297		FRP1	0.217328	0.00263195	0.0552349	0.00088124	0.176624	0.0012685
FRP2	139	91.7885	125.466	32.8111	57.1094	66.4996	1	44.1436	42.6565	65.5828	77.5639	63.676		206.104	120.259	125.466	166.875	107.884	66.4996	1	44.1436	59.4619	97.7924	77.5639	100.367		150.61	113.753	34.8685	91.9079		FRP2	0.755282	0.411675	0.231516	0.0243541	0.610239	0.110343
FRP3	977	1050.79	1372.47	274.811	758.109	1145.5	249	898.144	677.657	1393.58	2071.56	1208.68		1448.66	1376.71	1372.47	1397.67	1432.13	1145.5	842.818	898.144	944.632	2078.01	2071.56	1905.14		1399.28	1325.1	895.198	2018.24		FRP3	0.946986	0.472706	0.639756	0.000195131	1.44234	0.000556691
FTR1	568	709.788	1044.47	141.811	413.109	658.5	155	449.144	426.657	417.583	746.564	498.676		842.21	929.946	1044.47	721.239	780.398	658.5	524.646	449.144	594.746	622.669	746.564	786.024		938.874	720.045	522.845	718.419		FTR1	0.766924	0.0328056	0.556885	0.00447476	0.765192	0.0449152
GAL1	636	749.788	1015.47	162.811	448.109	727.5	177	796.144	550.657	504.583	875.564	675.676		943.038	982.353	1015.47	828.043	846.516	727.5	599.112	796.144	767.598	752.397	875.564	1065.01		980.286	800.686	720.951	897.659		GAL1	0.816788	0.0134076	0.73545	0.016219	0.915711	0.425847
GAL4	203	307.788	365.466	50.8111	117.109	257.5	1	103.144	81.6565	197.583	331.564	206.676		301.001	403.256	365.466	258.421	221.229	257.5	1	103.144	113.827	294.621	331.564	325.767		356.574	245.717	72.6567	317.317		GAL4	0.689103	0.0263959	0.203763	0.00370984	0.889905	0.286909
GAP2	1	1	1	24.8111	51.1094	75.4996	1	116.144	56.6565	240.583	267.564	135.676		1	1	1	126.187	96.5498	75.4996	1	116.144	78.9774	358.74	267.564	213.855		1	99.4122	65.3737	280.053		GAP2	99.4122	0.00259099	65.3737	0.130635	280.053	0.00273243
GCA2	992	1312.79	1700.47	63.8111	157.109	577.5	132	592.144	257.657	1476.58	2092.56	1480.68		1470.9	1719.98	1700.47	324.538	296.793	577.5	446.795	592.144	359.165	2201.77	2092.56	2333.87		1630.45	399.61	466.035	2209.4		GCA2	0.245092	0.00050738	0.285832	0.000375183	1.35509	0.00548697
GCN4	2569	2771.79	3867.47	264.811	726.109	1214.5	918	2342.14	1921.66	3321.58	4684.56	2486.68		3809.22	3631.52	3867.47	1346.81	1371.68	1214.5	3107.26	2342.14	2678.73	4952.9	4684.56	3919.55		3769.4	1311	2709.38	4519.01		GCN4	0.347799	8.95788e-06	0.718781	0.0103439	1.19886	0.0776481
GIS2	3295	3355.79	4790.47	921.811	2528.11	4089.5	1161	3677.14	2968.66	3557.58	5579.56	3495.68		4885.71	4396.66	4790.47	4688.25	4775.81	4089.5	3929.77	3677.14	4138.21	5304.81	5579.56	5509.96		4690.95	4517.85	3915.04	5464.78		GIS2	0.9631	0.545694	0.834595	0.0179782	1.16496	0.0105943
GNP1	2447	3007.79	3566.47	381.811	1268.11	3102.5	316	1899.14	1620.66	2373.58	3748.56	2453.68		3628.33	3940.72	3566.47	1941.86	2395.56	3102.5	1069.6	1899.14	2259.14	3539.31	3748.56	3867.54		3711.84	2479.97	1742.63	3718.47		GNP1	0.668125	0.0260419	0.469479	0.00604058	1.00179	0.966937
GPD2	902	1047.79	1539.47	219.811	608.109	1473.5	111	1024.14	434.657	1123.58	1528.56	846.676		1337.45	1372.78	1539.47	1117.94	1148.77	1473.5	375.714	1024.14	605.898	1675.41	1528.56	1334.55		1416.57	1246.74	668.585	1512.84		GPD2	0.88011	0.26045	0.471975	0.0200415	1.06796	0.455831
HAC1	328	356.788	497.466	37.8111	89.1094	208.5	44.9998	208.144	213.657	154.583	263.564	176.676		486.347	467.455	497.466	192.304	168.335	208.5	152.316	208.144	297.83	230.503	263.564	278.48		483.756	189.713	219.43	257.516		HAC1	0.392167	3.57725e-05	0.453597	0.00363775	0.532326	0.000170406
HAP2	119	112.788	187.466	23.8111	82.1094	128.5	1	52.1436	32.6565	92.5828	100.564	69.676		176.449	147.772	187.466	121.101	155.111	128.5	1	52.1436	45.5222	138.053	100.564	109.825		170.562	134.904	32.8886	116.147		HAP2	0.790936	0.0856616	0.192824	0.00231047	0.680965	0.0291136
HAP3	1	1	1	1	1	1	1	1	1	1	1	1		1	1	1	1	1	1	1	1	1	1	1	1		1	1	1	1		HAP3	1	1	1	1	1	1
HAP43	266	234.788	354.466	28.8111	65.1094	119.5		96.1436	101.657	171.583	248.564	166.676		394.415	307.614	354.466	146.531	122.997	119.5	1	96.1436	141.706	255.852	248.564	262.718		352.165	129.676	79.6165	255.711		HAP43	0.368225	0.00109828	0.226077	0.00491086	0.726112	0.0191826
HEM1	258	358.788	521.466	50.8111	139.109	341.5	24.9998	207.144	189.657	360.583	577.564	322.676		382.553	470.075	521.466	258.421	262.789	341.5	84.6197	207.144	264.375	537.675	577.564	508.609		458.031	287.57	185.379	541.283		HEM1	0.627839	0.024913	0.404731	0.0150399	1.18176	0.139358
HGT7	5134	4769.79	6852.47	3389.81	10480.1	15982.5	635	4768.14	5603.66	10191.6	18070.6	15897.7		7612.52	6249.25	6852.47	17240.3	19797.8	15982.5	2149.36	4768.14	7811.32	15196.9	18070.6	25058.3		6904.74	17673.5	4909.61	19441.9		HGT7	2.55962	0.000825614	0.711048	0.301413	2.81573	0.0132285
HOG1	773	779.788	1164.47	170.811	475.109	646.5	214	706.144	653.657	705.583	996.564	657.676		1146.18	1021.66	1164.47	868.73	897.521	646.5	724.35	706.144	911.177	1052.11	996.564	1036.64		1110.77	804.25	780.557	1028.44		HOG1	0.724049	0.0282059	0.702719	0.0141649	0.925883	0.160264
HSP104	2035	2557.79	2896.47	428.811	1133.11	2759.5	239	1127.14	803.657	1211.58	1963.56	1354.68		3017.43	3351.15	2896.47	2180.9	2140.54	2759.5	808.97	1127.14	1120.27	1806.62	1963.56	2135.27		3088.35	2360.31	1018.8	1968.49		HSP104	0.764264	0.0395069	0.329884	0.000271947	0.637392	0.00250586
HSP70	8379	10234.8	13055.5	1412.81	5912.11	11354.5	781	3995.14	3441.66	4175.58	6617.56	4171.68		12424.1	13409.3	13055.5	7185.43	11168.5	11354.5	2643.54	3995.14	4797.56	6226.33	6617.56	6575.48		12963	9902.8	3812.08	6473.12		HSP70	0.76393	0.0924819	0.294075	0.000188328	0.499355	3.22506e-05
HTA1	9182	10144.8	15649.5	1948.81	5057.11	5617.5	3419	7999.14	6191.66	6348.58	8943.56	5744.68		13614.8	13291.4	15649.5	9911.48	9553.3	5617.5	11572.7	7999.14	8630.97	9466.55	8943.56	9054.88		14185.2	8360.76	9400.93	9155		HTA1	0.5894	0.0202759	0.662728	0.0225716	0.64539	0.00263643
HTA2	4157	4716.79	7298.47	1370.81	2704.11	2847.5	1833	4148.14	3470.66	3438.58	4789.56	3066.68		6163.86	6179.81	7298.47	6971.83	5108.29	2847.5	6204.37	4148.14	4837.99	5127.37	4789.56	4833.76		6547.38	4975.87	5063.5	4916.9		HTA2	0.759979	0.277138	0.773363	0.105327	0.750972	0.0139399
HWP1	10057	13442.8	13822.5	1	1	1	89.9998	491.144	508.657	185.583	270.564	136.676		14912.2	17612.4	13822.5	1	1	1	304.633	491.144	709.051	276.728	270.564	215.432		15449	1	501.609	254.241		HWP1	6.47291e-05	0.000163812	0.0324687	0.000190401	0.0164568	0.000174907
HYR1	2158	3014.79	2877.47	1	1	1	1	1	1	1	1	1		3199.81	3949.89	2877.47	1	1	1	1	1	1	1	1	1		3342.39	1	1	1		HYR1	0.000299187	0.000462068	0.000299187	0.000462068	0.000299187	0.000462068
IFD6	277	353.788	496.466	1	1	1	62.9998	486.144	299.657	292.583	510.564	308.676		410.726	463.524	496.466	1	1	1	213.243	486.144	417.712	436.278	510.564	486.542		456.905	1	372.366	477.795		IFD6	0.00218864	5.29405e-05	0.814974	0.379737	1.04572	0.563422
IHD1	6302	8187.79	9117.47	112.811	286.109	454.5	297	978.144	1153.66	1856.58	3161.56	1881.68		9344.39	10727.4	9117.47	573.748	540.484	454.5	1005.29	978.144	1608.16	2768.4	3161.56	2965.94		9729.76	522.91	1197.2	2965.3		IHD1	0.0537434	5.2973e-05	0.123045	9.61657e-05	0.304766	0.000195143
INO4	1	1	1		43.1094	46.4996	1	1	1		58.5639	33.676		1	1	1	1	81.4372	46.4996	1	1	1	1	58.5639	53.0808		1	42.9789	1	37.5482		INO4	42.9789	0.145782	1	1	37.5482	0.11711
IRE1	325	377.788	468.466	49.8111	125.109	244.5	40.9998	171.144	152.657	224.583	322.564	205.676		481.898	494.968	468.466	253.335	236.342	244.5	138.777	171.144	212.798	334.882	322.564	324.191		481.778	244.726	174.24	327.212		IRE1	0.507964	1.28411e-05	0.36166	0.00017328	0.679177	5.55842e-05
IRO1	422	414.788	585.466	49.8111	141.109	165.5	51.9998	257.144	232.657	215.583	328.564	230.676		625.727	543.445	585.466	253.335	266.567	165.5	176.01	257.144	324.316	321.462	328.564	363.596		584.879	228.467	252.49	337.874		IRO1	0.390623	0.000845734	0.431696	0.00246855	0.577682	0.000802685
KIP4	348	350.788	463.466	12.8111	47.1094	67.4996	1	59.1436	74.6565	106.583	131.564	90.676		516.002	459.594	463.466	65.1563	88.9935	67.4996	1	59.1436	104.069	158.929	131.564	142.925		479.687	73.8831	54.7375	144.473		KIP4	0.154023	3.28715e-05	0.114111	0.000262389	0.301181	7.20508e-05
KRE1	578	647.788	786.466	39.8111	106.109	187.5	54.9998	288.144	287.657	229.583	366.564	200.676		857.038	848.715	786.466	202.476	200.449	187.5	186.164	288.144	400.984	342.337	366.564	316.31		830.74	196.808	291.764	341.737		KRE1	0.236907	9.87668e-06	0.35121	0.00121812	0.411365	5.13393e-05
MAC1	70.9998	46.7885	94.4662	12.8111	70.1094	109.5	1	1	1	1	1	1		105.276	61.301	94.4662	65.1563	132.442	109.5	1	1	1	1	1	1		87.0144	102.366	1	1		MAC1	1.17643	0.553574	0.0114923	0.00288757	0.0114923	0.00288757
MAE1	263	329.788	375.466	47.8111	152.109	275.5	28.9998	317.144	299.657	403.583	705.564	519.676		389.967	432.08	375.466	243.163	287.347	275.5	98.1589	317.144	417.712	601.793	705.564	819.124		399.171	268.67	277.671	708.827		MAE1	0.67307	0.00372664	0.69562	0.273709	1.77575	0.00888679
MBF1	2042	2281.79	3816.47	671.811	1344.11	1920.5	663	1778.14	1276.66	1583.58	2174.56	1363.68		3027.81	2989.54	3816.47	3416.77	2539.13	1920.5	2244.13	1778.14	1779.62	2361.32	2174.56	2149.46		3277.94	2625.47	1933.96	2228.45		MBF1	0.800952	0.270694	0.589995	0.0124234	0.679832	0.0194385
MDM34	545	664.788	898.466	77.8111	192.109	513.5	73.9998	459.144	283.657	565.583	870.564	588.676		808.107	870.988	898.466	395.741	362.91	513.5	250.476	459.144	395.408	843.356	870.564	927.884		859.187	424.05	368.343	880.601		MDM34	0.493548	0.00119644	0.428711	0.0018769	1.02492	0.589403
MET28	1025	1225.79	2125.47	405.811	888.109	1372.5	340	904.144	659.657	747.583	1105.56	660.676		1519.83	1606	2125.47	2063.92	1677.71	1372.5	1150.84	904.144	919.54	1114.74	1105.56	1041.37		1750.43	1704.71	991.507	1087.23		MET28	0.97388	0.876161	0.566436	0.020896	0.621118	0.025346
NDT80	725	942.788	1320.47	93.8111	449.109	616.5	84.9998	421.144	384.657	743.583	1006.56	588.676		1075	1235.22	1320.47	477.115	848.405	616.5	287.709	421.144	536.199	1108.78	1006.56	927.884		1210.23	647.34	415.017	1014.41		NDT80	0.53489	0.012354	0.342924	0.00144115	0.838195	0.0926039
NPR1	131	123.788	169.466	42.8111	64.1094	155.5	1	51.1436	75.6565	133.583	204.564	128.676		194.242	162.184	169.466	217.734	121.108	155.5	1	51.1436	105.463	199.189	204.564	202.822		175.298	164.78	52.5355	202.192		NPR1	0.940004	0.742739	0.299693	0.0179273	1.15342	0.052139
NRG1	130	158.788	258.466	68.8111	295.109	569.5	1	152.144	88.6565	378.583	500.564	289.676		192.759	208.04	258.466	349.967	557.486	569.5	1	152.144	123.584	564.515	500.564	456.593		219.755	492.318	92.2427	507.224		NRG1	2.2403	0.0211182	0.419752	0.0647738	2.30813	0.00149333
PCK1	2031	1729.79	2129.47	253.811	759.109	1708.5	281	1100.14	830.657	1963.58	3352.56	2300.68		3011.5	2266.32	2129.47	1290.86	1434.02	1708.5	951.133	1100.14	1157.91	2927.95	3352.56	3626.37		2469.09	1477.79	1069.73	3302.3		PCK1	0.598516	0.029876	0.433247	0.00758806	1.33745	0.0710363
PES1	1	1	1	19.8111	46.1094	63.4996	1	51.1436	39.6565	99.5828	98.5639	57.676		1	1	1	100.758	87.1044	63.4996	1	51.1436	55.28	148.491	98.5639	90.9101		1	83.7872	35.8079	112.655		PES1	83.7872	0.00160246	35.8079	0.11674	112.655	0.0034734
PFK2	2117	2351.79	3043.47	332.811	1005.11	1803.5	161	887.144	749.657	1107.58	1726.56	1186.68		3139.01	3081.25	3043.47	1692.65	1898.73	1803.5	544.955	887.144	1045	1651.55	1726.56	1870.46		3087.91	1798.29	825.699	1749.53		PFK2	0.582366	3.97541e-05	0.267397	0.000113178	0.566573	4.40434e-05
PGA13	94.9998	217.788	284.466	1	1	1		75.1436	85.6565	1	1	1		140.862	285.341	284.466	1	1	1	1	75.1436	119.403	1	1	1		236.89	1	65.182	1		PGA13	0.00422137	0.00796984	0.275158	0.043984	0.00422137	0.00796984
PGA17	1	1	1	1	1	1	1	1	1	1	1	1		1	1	1	1	1	1	1	1	1	1	1	1		1	1	1	1		PGA17	1	1	1	1	1	1
PGA25	1	1	1	1	1	1	1	1	1	1	1	1		1	1	1	1	1	1	1	1	1	1	1	1		1	1	1	1		PGA25	1	1	1	1	1	1
PGA34	137	161.788	206.466	1	1	1	1	1	1	1	1	1		203.139	211.971	206.466	1	1	1	1	1	1	1	1	1		207.192	1	1	1		PGA34	0.00482644	1.45874e-07	0.00482644	1.45874e-07	0.00482644	1.45874e-07
PGA37	1	1	1	1	1	1	1	1	1	1	1	1		1	1	1	1	1	1	1	1	1	1	1	1		1	1	1	1		PGA37	1	1	1	1	1	1
PGA48	361	350.788	435.466	41.8111	92.1094	155.5	1	168.144	90.6565	158.583	237.564	195.676		535.278	459.594	435.466	212.648	174.002	155.5	1	168.144	126.372	236.467	237.564	308.429		476.779	180.717	98.5053	260.82		PGA48	0.379036	0.00100837	0.206606	0.00295281	0.547045	0.0048928
PGA53	1202	1345.79	1931.47	304.811	1088.11	1885.5	301	1109.14	977.657	1391.58	1763.56	1053.68		1782.28	1763.22	1931.47	1550.24	2055.53	1885.5	1018.83	1109.14	1362.82	2075.03	1763.56	1660.83		1825.66	1830.42	1163.6	1833.14		PGA53	1.00261	0.977325	0.637359	0.0046444	1.0041	0.958575
PGA7	1153	1108.79	1333.47	64.8111	150.109	173.5	1	69.1436	54.6565	114.583	138.564	94.676		1709.63	1452.7	1333.47	329.624	283.569	173.5	1	69.1436	76.1895	170.858	138.564	149.23		1498.6	262.231	48.7777	152.884		PGA7	0.174984	0.000504864	0.0325488	0.00021679	0.102018	0.000269266
PHO89	136	153.788	204.466	85.8111	250.109	409.5	42.9998	204.144	192.657	1597.58	2232.56	1089.68		201.656	201.49	204.466	436.428	472.477	409.5	145.546	204.144	268.557	2382.2	2232.56	1717.57		202.537	439.468	206.082	2110.78		PHO89	2.16982	0.000203943	1.0175	0.925333	10.4217	0.000690884
PHR1	1519	2027.79	2373.47	149.811	553.109	1028.5	45.9998	406.144	489.657	859.583	1315.56	761.676		2252.32	2656.75	2373.47	761.926	1044.87	1028.5	155.701	406.144	682.566	1281.75	1315.56	1200.57		2427.51	945.098	414.803	1265.96		PHR1	0.389328	0.000602034	0.170876	0.000484191	0.521505	0.00073699
PHR2	518	612.788	869.466	389.811	1198.11	2246.5	183	962.144	963.657	811.583	1438.56	904.676		768.072	802.859	869.466	1982.55	2263.33	2246.5	619.421	962.144	1343.31	1210.17	1438.56	1425.97		813.466	2164.12	974.957	1358.24		PHR2	2.66038	0.000146061	1.19852	0.487052	1.66969	0.00241523
PIL1	6044	6599.79	8657.47	1513.81	4809.11	7513.5	1017	3838.14	3027.66	5276.58	7940.56	4976.68		8961.83	8646.87	8657.47	7699.11	9084.8	7513.5	3442.36	3838.14	4220.46	7868.06	7940.56	7844.34		8755.39	8099.14	3833.65	7884.32		PIL1	0.925046	0.264708	0.437862	3.75675e-05	0.900511	0.00124976
PIR1	632	638.788	879.466	1	1	1	478	2148.14	1218.66	1510.58	1889.56	1392.68		937.107	836.924	879.466	1	1	1	1617.94	2148.14	1698.77	2252.47	1889.56	2195.17		884.499	1	1821.62	2112.4		PIR1	0.00113058	6.94366e-06	2.05949	0.00500453	2.38824	0.00045559
PLB5	89.9998	96.7885	125.466	11.8111	41.1094	94.4996	1	57.1436	34.6565	59.5828	96.5639	67.676		133.449	126.81	125.466	60.0703	77.659	94.4996	1	57.1436	48.3101	88.8456	96.5639	106.672		128.575	77.4096	35.4846	97.3606		PLB5	0.602059	0.00751199	0.275984	0.00613626	0.757229	0.00548449
POL1	513	562.788	971.466	302.811	642.109	1065.5	237	639.144	577.657	702.583	1036.56	517.676		760.658	737.35	971.466	1540.07	1213	1065.5	802.201	639.144	805.235	1047.64	1036.56	815.972		823.158	1272.86	748.86	966.725		POL1	1.54631	0.047231	0.90974	0.466811	1.17441	0.247061
PRA1	1	1	1	1	1	1	1	1	1	1	1	1		1	1	1	1	1	1	1	1	1	1	1	1		1	1	1	1		PRA1	1	1	1	1	1	1
RBR1	1	1	1	1	1	1	1	1	1	1	1	1		1	1	1	1	1	1	1	1	1	1	1	1		1	1	1	1		RBR1	1	1	1	1	1	1
RBR2	1	1	1	19.8111	43.1094	120.5	1	1	1	36.5828	64.5639	44.676		1	1	1	100.758	81.4372	120.5	1	1	1	54.5497	64.5639	70.4192		1	100.898	1	63.1776		RBR2	100.898	0.00089662	1	1	63.1776	0.000178345
RBT1	1	1	1	1	1	1	1	1	1	1	1	1		1	1	1	1	1	1	1	1	1	1	1	1		1	1	1	1		RBT1	1	1	1	1	1	1
RBT5	10754	12542.8	14083.5	1343.81	3363.11	4181.5	115	975.144	1134.66	2323.58	2929.56	1869.68		15945.7	16433.2	14083.5	6834.51	6353.19	4181.5	389.253	975.144	1581.68	3464.76	2929.56	2947.02		15487.4	5789.73	982.024	3113.78		RBT5	0.373834	0.000868366	0.0634077	5.29171e-05	0.201052	7.38292e-05
RCT1	3555	4313.79	5615.47	442.811	1601.11	3165.5	566	2331.14	1771.66	2581.58	4125.56	2555.68		5271.23	5651.81	5615.47	2252.1	3024.63	3165.5	1915.81	2331.14	2469.63	3849.47	4125.56	4028.31		5512.84	2814.08	2238.86	4001.11		RCT1	0.510459	0.000943657	0.406118	9.14259e-05	0.725782	0.000487702
RFG1	520	565.788	806.466	60.8111	138.109	280.5	56.9998	275.144	198.657	463.583	612.564	370.676		771.038	741.281	806.466	309.28	260.9	280.5	192.934	275.144	276.921	691.261	612.564	584.267		772.928	283.56	248.333	629.364		RFG1	0.366864	3.14367e-05	0.321288	9.71667e-05	0.814259	0.0180658
RFX2	76.9998	73.7885	91.4662	1	1	1	1	1	1	1	1	1		114.173	96.6757	91.4662	1	1	1	1	1	1	1	1	1		100.772	1	1	1		RFX2	0.00992344	0.000130515	0.00992344	0.000130515	0.00992344	0.000130515
RHR2	2245	2968.79	4568.47	377.811	1418.11	3394.5	160	1493.14	894.657	2897.58	4519.56	2530.68		3328.81	3889.63	4568.47	1921.51	2678.93	3394.5	541.57	1493.14	1247.12	4320.67	4519.56	3988.91		3928.97	2664.98	1093.95	4276.38		RHR2	0.67829	0.085469	0.278431	0.00346258	1.08842	0.423804
RIM101	504	673.788	764.466	78.8111	392.109	806.5	58.9998	371.144	303.657	615.583	959.564	617.676		747.313	882.78	764.466	400.827	740.727	806.5	199.703	371.144	423.288	917.913	959.564	973.594		798.186	649.351	331.378	950.357		RIM101	0.813533	0.324885	0.415164	0.00426804	1.19065	0.0292113
RNR22	1187	1261.79	1715.47	178.811	444.109	1034.5	288	1003.14	685.657	821.583	1127.56	734.676		1760.04	1653.16	1715.47	909.418	838.959	1034.5	974.826	1003.14	955.784	1225.08	1127.56	1158.01		1709.56	927.626	977.918	1170.22		RNR22	0.542612	0.000274391	0.57203	2.72999e-05	0.684517	0.000218291
ROB1	1809	1504.79	2008.47	114.811	377.109	703.5	165	630.144	567.657	868.583	1176.56	718.676		2682.32	1971.53	2008.47	583.919	712.391	703.5	558.494	630.144	791.295	1295.17	1176.56	1132.79		2220.77	666.603	659.978	1201.51		ROB1	0.300167	0.00269734	0.297184	0.00293202	0.541031	0.0124683
RPN4	536	588.788	802.466	96.8111	306.109	773.5	60.9998	390.144	218.657	470.583	655.564	378.676		794.762	771.415	802.466	492.373	578.266	773.5	206.473	390.144	304.8	701.699	655.564	596.877		789.548	614.713	300.472	651.38		RPN4	0.778563	0.104962	0.380563	0.000816611	0.825004	0.0121219
RTA3	1	1	1	1	1	1	1	1	1	1	1	1		1	1	1	1	1	1	1	1	1	1	1	1		1	1	1	1		RTA3	1	1	1	1	1	1
SAP1	1	1	1	1	1	1	1	1	1	1	1	1		1	1	1	1	1	1	1	1	1	1	1	1		1	1	1	1		SAP1	1	1	1	1	1	1
SAP10	1	1	1	21.8111	66.1094	150.5	1	46.1436	34.6565	55.5828	76.5639	51.676		1	1	1	110.929	124.886	150.5	1	46.1436	48.3101	82.8811	76.5639	81.4528		1	128.772	31.8179	80.2993		SAP10	128.772	0.000384455	31.8179	0.116335	80.2993	2.02277e-06
SAP2	1	1	1	1	1	1	1	1	1	1	1	1		1	1	1	1	1	1	1	1	1	1	1	1		1	1	1	1		SAP2	1	1	1	1	1	1
SAP4	1	1	1	1	1	1	1	1	1	1	1	1		1	1	1	1	1	1	1	1	1	1	1	1		1	1	1	1		SAP4	1	1	1	1	1	1
SAP5	370	402.788	483.466	27.8111	52.1094	169.5	1	1	1	1	1	1		548.623	527.723	483.466	141.445	98.4389	169.5	1	1	1	1	1	1		519.937	136.461	1	1		SAP5	0.262457	0.000169612	0.00192331	1.11593e-05	0.00192331	1.11593e-05
SAP6	1	1	1	1	1	1	1	1	1	1	1	1		1	1	1	1	1	1	1	1	1	1	1	1		1	1	1	1		SAP6	1	1	1	1	1	1
SAP9	254	296.788	362.466	101.811	317.109	731.5	1	176.144	169.657	375.583	522.564	356.676		376.622	388.844	362.466	517.803	599.046	731.5	1	176.144	236.496	560.042	522.564	562.2		375.978	616.116	137.88	548.269		SAP9	1.6387	0.018659	0.366724	0.0285172	1.45825	0.000324168
SCW11	546	448.788	655.466	81.8111	149.109	196.5	53.9998	254.144	239.657	336.583	510.564	334.676		809.59	587.991	655.466	416.084	281.68	196.5	182.779	254.144	334.074	501.888	510.564	527.523		684.349	298.088	256.999	513.325		SCW11	0.435579	0.0135	0.375538	0.00560635	0.750093	0.0606294
SCW4	1	1	1	1	1	1	1	1	1	1	1	1		1	1	1	1	1	1	1	1	1	1	1	1		1	1	1	1		SCW4	1	1	1	1	1	1
SEF1	427	414.788	555.466	24.8111	91.1094	162.5	1	82.1436	114.657	60.5828	90.5639	57.676		633.141	543.445	555.466	126.187	172.113	162.5	1	82.1436	159.828	90.3367	90.5639	90.9101		577.35	153.6	80.9904	90.6036		SEF1	0.266043	0.000174384	0.140279	0.000766155	0.15693	6.5286e-05
SEF2	263	231.788	300.466	31.8111	104.109	167.5	26.9998	157.144	122.657	158.583	227.564	169.676		389.967	303.683	300.466	161.789	196.671	167.5	91.3893	157.144	170.979	236.467	227.564	267.447		331.372	175.32	139.837	243.826		SEF2	0.529072	0.00751492	0.421995	0.00744119	0.735807	0.0507897
SGA1	129	84.7885	168.466		50.1094	89.4996	1	72.1436	43.6565	49.5828	89.5639	50.676		191.276	111.088	168.466	1	94.6608	89.4996	1	72.1436	60.8558	73.9343	89.5639	79.8765		156.943	61.7201	44.6665	81.1249		SGA1	0.393263	0.0693618	0.284602	0.0259476	0.516906	0.03546
SIN3	540	551.788	810.466	103.811	322.109	534.5	76.9998	389.144	319.657	581.583	776.564	482.676		800.693	722.938	810.466	527.974	608.491	534.5	260.63	389.144	445.591	867.214	776.564	760.804		778.033	556.988	365.122	801.527		SIN3	0.715893	0.00429058	0.469288	0.00253642	1.0302	0.615425
SIT1	54.9998	51.7885	104.466	23.8111	44.1094	160.5	191	788.144	641.657	168.583	191.564	131.676		81.5518	67.8519	104.466	121.101	83.3263	160.5	646.499	788.144	894.449	251.379	191.564	207.55		84.6233	121.642	776.364	216.831		SIT1	1.43746	0.208419	9.17435	0.00067778	2.56231	0.00315485
SMC2	77.9998	92.7885	167.466	40.8111	62.1094	123.5	1	87.1436	63.6565	109.583	105.564	76.676		115.655	121.569	167.466	207.562	117.33	123.5	1	87.1436	88.7352	163.402	105.564	120.858		134.897	149.464	58.9596	129.941		SMC2	1.10799	0.68519	0.437072	0.0846777	0.963265	0.845377
SOD4	1	1	1	14.8111	47.1094	73.4996	1	1	1	41.5828	46.5639	33.676		0	1	0	75.3281	88.9935	73.4996	1	1	1	62.0053	46.5639	53.0808		0.333333	79.2737	1	53.8833		SOD4	237.821	8.68169e-05	3	0.116117	161.65	0.000282651
SOD5	645	516.788	613.466	1	1	1	1	64.1436	45.6565	50.5828	98.5639	37.676		956.383	677.082	613.466	1	1	1	1	64.1436	63.6438	75.4255	98.5639	59.3857		748.977	1	42.9291	77.7917		SOD5	0.00133515	0.00207615	0.057317	0.00276939	0.103864	0.00317652
SOD6	1	1	1	1	1	1	1	1	1	1	1	1		1	1	1	1	1	1	1	1	1	1	1	1		1	1	1	1		SOD6	1	1	1	1	1	1
SOG2	92.9998	111.788	164.466	19.8111	63.1094	104.5	1	81.1436	68.6565	101.583	165.564	114.676		137.897	146.462	164.466	100.758	119.219	104.5	1	81.1436	95.7051	151.473	165.564	180.755		149.608	108.159	59.2829	165.931		SOG2	0.722945	0.012676	0.396254	0.0413582	1.1091	0.229595
SSB1	8039	8720.79	12173.5	1589.81	5958.11	8448.5	1607	6444.14	6957.66	9967.58	15007.6	9455.68		11920	11425.7	12173.5	8085.64	11255.4	8448.5	5439.4	6444.14	9698.75	14862.9	15007.6	14904.2		11839.7	9263.17	7194.1	14924.9		SSB1	0.782381	0.0658598	0.607624	0.0235365	1.26058	0.000160235
STF2	3004	2970.79	4580.47	144.811	475.109	1504.5	632	1820.14	669.657	1191.58	1850.56	1152.68		4454.23	3892.25	4580.47	736.497	897.521	1504.5	2139.2	1820.14	933.48	1776.8	1850.56	1816.87		4308.98	1046.17	1630.94	1814.75		STF2	0.242789	0.000492241	0.378498	0.00305274	0.421154	0.000301936
STP2	916	1063.79	1487.47	138.811	307.109	647.5	144	566.144	398.657	602.583	880.564	572.676		1358.21	1393.75	1487.47	705.981	580.155	647.5	487.413	566.144	555.715	898.528	880.564	902.664		1413.14	644.545	536.424	893.919		STP2	0.456108	0.000131355	0.379596	4.38094e-05	0.632575	0.000186689
SUT1	135	205.788	267.466	1	1	1	1	127.144	79.6565	149.583	282.564	161.676		200.173	269.619	267.466	1	1	1	1	127.144	111.039	223.047	282.564	254.837		245.753	1	79.7274	253.483		SUT1	0.00406913	0.000426713	0.324422	0.022143	1.03145	0.800011
TEC1	840	1107.79	1461.47	8.81112	41.1094	62.4996	1	150.144	182.657	217.583	349.564	211.676		1245.52	1451.39	1461.47	44.8126	77.659	62.4996	1	150.144	254.617	324.444	349.564	333.648		1386.13	61.6571	135.254	335.885		TEC1	0.0444815	4.86116e-05	0.0975766	0.000252126	0.242319	0.000119876
TPK1	197	194.788	325.466	18.8111	51.1094	140.5	1	46.1436	34.6565	161.583	199.564	104.676		292.104	255.207	325.466	95.6717	96.5498	140.5	1	46.1436	48.3101	240.941	199.564	164.992		290.926	110.907	31.8179	201.832		TPK1	0.381221	0.00200534	0.109368	0.000527154	0.693759	0.0407281
TPK2	507	575.788	735.466	99.8111	255.109	452.5	74.9998	387.144	296.657	393.583	622.564	377.676		751.762	754.383	735.466	507.631	481.923	452.5	253.86	387.144	413.53	586.882	622.564	595.301		747.204	480.684	351.511	601.582		TPK2	0.643311	9.64729e-05	0.470436	0.00135546	0.805112	0.000290223
TPS2	1153	1177.79	1322.47	101.811	365.109	900.5	173	974.144	569.657	774.583	1244.56	899.676		1709.63	1543.11	1322.47	517.803	689.722	900.5	585.572	974.144	794.083	1155	1244.56	1418.09		1525.07	702.675	784.6	1272.55		TPS2	0.46075	0.00642672	0.514469	0.00954244	0.834423	0.137238
TRR1	1137	1082.79	1501.47	268.811	938.109	1651.5	225	980.144	893.657	842.583	1327.56	865.676		1685.9	1418.64	1501.47	1367.15	1772.17	1651.5	761.583	980.144	1245.73	1256.4	1327.56	1364.5		1535.34	1596.94	995.818	1316.15		TRR1	1.04012	0.690257	0.648599	0.0283918	0.857241	0.0616546
TRX1	5039	5081.79	7219.47	1073.81	3398.11	5952.5	1607	4389.14	3016.66	3928.58	5835.56	3521.68		7471.65	6658.02	7219.47	5461.31	6419.31	5952.5	5439.4	4389.14	4205.12	5858.02	5835.56	5550.94		7116.38	5944.37	4677.89	5748.17		TRX1	0.835308	0.0329676	0.657341	0.00577784	0.807738	0.00624298
TTR1	882	1012.79	1628.47	374.811	802.109	1464.5	448	1204.14	733.657	857.583	1242.56	729.676		1307.8	1326.93	1628.47	1906.26	1515.25	1464.5	1516.4	1204.14	1022.69	1278.77	1242.56	1150.13		1421.06	1628.67	1247.74	1223.82		TTR1	1.14609	0.298658	0.878035	0.384576	0.8612	0.149329
TUP1	205	283.788	338.466	12.8111	66.1094	113.5	1	72.1436	57.6565	142.583	203.564	133.676		303.967	371.812	338.466	65.1563	124.886	113.5	1	72.1436	80.3714	212.609	203.564	210.703		338.082	101.181	51.1717	208.959		TUP1	0.299279	0.000905676	0.151359	0.000847502	0.618072	0.00284368
TYE7	2134	2458.79	3580.47	423.811	1541.11	3488.5	921	3013.14	1892.66	2689.58	4286.56	2965.68		3164.22	3221.44	3580.47	2155.47	2911.28	3488.5	3117.41	3013.14	2638.3	4010.51	4286.56	4674.56		3322.04	2851.75	2922.95	4323.88		TYE7	0.858433	0.31257	0.879867	0.110471	1.30157	0.0125591
UCF1	18232	23047.8	26731.5	947.811	2589.11	10581.5	2566	11529.1	5195.66	8373.58	15368.6	10649.7		27033.8	30196.6	26731.5	4820.48	4891.04	10581.5	8685.44	11529.1	7242.58	12486.1	15368.6	16786.2		27987.3	6764.34	9152.39	14880.3		UCF1	0.241693	0.000653854	0.32702	0.000358266	0.531681	0.0014622
UGA32	61.9998	56.7885	86.4662	35.8111	29.1094	67.4996	1	1	1	65.5828	75.5639	51.676		91.9311	74.4028	86.4662	182.132	54.99	67.4996	1	1	1	97.7924	75.5639	81.4528		84.2667	101.541	1	84.9363		UGA32	1.20499	0.693702	0.0118671	8.74674e-05	1.00795	0.940483
UGP1	3756	4030.79	5267.47	711.811	2068.11	3451.5	1161	3523.14	3019.66	2634.58	4020.56	2574.68		5569.27	5281.03	5267.47	3620.21	3906.83	3451.5	3929.77	3523.14	4209.31	3928.5	4020.56	4058.26		5372.59	3659.51	3887.41	4002.44		UGP1	0.681145	0.000490256	0.723563	0.00260481	0.744974	0.00020429
UME6	106	123.788	176.466	1	1	1	1	1	1	1	1	1		157.173	162.184	176.466	1	1	1	1	1	1	1	1	1		165.274	1	1	1		UME6	0.00605054	9.11933e-06	0.00605054	9.11933e-06	0.00605054	9.11933e-06
UPC2	149	248.788	233.466		35.1094	71.4996		45.1436	47.6565	107.583	153.564	101.676		220.932	325.956	233.466	1	66.3245	71.4996	1	45.1436	66.4317	160.42	153.564	160.264		260.118	46.2747	37.5251	158.082		UPC2	0.177899	0.005977	0.144262	0.0043684	0.607734	0.037152
WH11	10973	11558.8	19771.5	16660.8	33545.1	67689.5	19609	47733.1	25426.7	24346.6	32285.6	18187.7		16270.4	15144	19771.5	84735.4	63369.5	67689.5	66372.9	47733.1	35444	36303.9	32285.6	28667.8		17062	71931.5	49850	32419.1		WH11	4.2159	0.00119009	2.9217	0.0226817	1.90008	0.00416185
YHB1	2924	2137.79	2841.47	43.8111	78.1094	129.5	118	368.144	263.657	427.583	778.564	569.676		4335.61	2800.87	2841.47	222.82	147.555	129.5	399.408	368.144	367.529	637.581	778.564	897.935		3325.98	166.625	378.36	771.36		YHB1	0.0500979	0.00334767	0.113759	0.00429607	0.231919	0.00746966
YWP1	3272	3209.79	4922.47	4296.81	12516.1	23561.5	2489	9583.14	9731.66	23241.6	30852.6	18297.7		4851.61	4205.38	4922.47	21853.2	23644	23561.5	8424.81	9583.14	13565.6	34656.2	30852.6	28841.2		4659.82	23019.6	10524.5	31450		YWP1	4.94001	8.08081e-06	2.25857	0.0203473	6.74918	9.9249e-05
ZAP1	1	1	1	28.8111	64.1094	95.4996	23.9998	137.144	102.657	121.583	169.564	110.676		1	1	1	146.531	121.108	95.4996	81.2349	137.144	143.1	181.296	169.564	174.45		1	121.046	120.493	175.103		ZAP1	121.046	0.00123412	120.493	0.00373353	175.103	8.72845e-07
ZCF20	93.9998	85.7885	123.466	1	1	1	1	1	1	1	1	1		139.38	112.398	123.466	1	1	1	1	1	1	1	1	1		125.081	1	1	1		ZCF20	0.00799481	9.27029e-05	0.00799481	9.27029e-05	0.00799481	9.27029e-05
ZCF3	468	444.788	613.466	83.8111	162.109	223.5	88.9998	254.144	204.657	346.583	476.564	285.676		693.934	582.75	613.466	426.256	306.238	223.5	301.248	254.144	285.285	516.799	476.564	450.289		630.05	318.665	280.225	481.217		ZCF3	0.505777	0.00995925	0.444767	0.000622512	0.763776	0.0178723
ZCF31	1	1	1	1	1	1	1	1	1		42.5639	30.676		1	1	1	1	1	1	1	1	1	#VALUE!	42.5639	48.3521		1	1	1	#VALUE!		ZCF31	1	1	1	1	1	1
ZCF34	134	130.788	159.466	31.8111	66.1094	131.5		91.1436	66.6565	147.583	202.564	156.676		198.69	171.356	159.466	161.789	124.886	131.5	1	91.1436	92.9171	220.065	202.564	246.956		176.504	139.391	61.6869	223.195		ZCF34	0.789735	0.0843579	0.349493	0.0241533	1.26453	0.0547177
ZCF39	464	459.788	595.466	176.811	349.109	648.5	103	402.144	260.657	417.583	559.564	377.676		688.003	602.403	595.466	899.246	659.496	648.5	348.635	402.144	363.347	622.669	559.564	595.301		628.624	735.747	371.375	592.511		ZCF39	1.17041	0.285913	0.590775	0.00159361	0.942553	0.359466
ZCF7	1	1	1	1	1	1	1	1	1	1	1	1		1	1	1	1	1	1	1	1	1	1	1	1		1	1	1	1		ZCF7	1	1	1	1	1	1
ZRT1	1	1	1	1	1	1	1	1	1	1	1	1		1	1	1	1	1	1	1	1	1	1	1	1		1	1	1	1		ZRT1	1	1	1	1	1	1
ZRT2	456	426.788	628.466	147.811	435.109	742.5	128	687.144	686.657	870.583	1454.56	857.676		676.141	559.167	628.466	751.755	821.957	742.5	433.256	687.144	957.178	1298.15	1454.56	1351.89		621.258	772.071	692.526	1368.2		ZRT2	1.24275	0.023333	1.11472	0.66961	2.20231	0.000196936
orf19.1424	95.9998	148.788	184.466	17.8111	37.1094	102.5		86.1436	39.6565	109.583	196.564	115.676		142.345	194.939	184.466	90.5858	70.1027	102.5	1	86.1436	55.28	163.402	196.564	182.331		173.917	87.7294	47.4745	180.766		orf19.1424	0.504433	0.00987192	0.272973	0.0129708	1.03938	0.733049
orf19.1534	58.9998	58.7885	122.466	17.8111	38.1094	116.5	1	1	1	64.5828	129.564	68.676		87.4828	77.0231	122.466	90.5858	71.9918	116.5	1	1	1	96.3013	129.564	108.249		95.6574	93.0257	1	111.371		orf19.1534	0.972489	0.895721	0.010454	0.00232726	1.16427	0.403465
orf19.1691	6601	9799.79	10656.5	1208.81	3702.11	10800.5	1891	7827.14	4510.66	6973.58	11896.6	8330.68		9787.73	12839.4	10656.5	6147.91	6993.59	10800.5	6400.69	7827.14	6287.71	10398.5	11896.6	13131		11094.5	7980.67	6838.51	11808.7		orf19.1691	0.719333	0.139991	0.616386	0.0146661	1.06437	0.584818
orf19.1862	3474	3684.79	5604.47	823.811	2767.11	6366.5	1299	4418.14	1928.66	2839.58	5099.56	3217.68		5151.13	4827.71	5604.47	4189.83	5227.3	6366.5	4396.88	4418.14	2688.49	4234.18	5099.56	5071.77		5194.43	5261.21	3834.5	4801.84		orf19.1862	1.01286	0.925153	0.738194	0.0917638	0.92442	0.339661
orf19.2125	490	575.788	923.466	51.8111	132.109	247.5	83.9998	307.144	148.657	511.583	679.564	418.676		726.555	754.383	923.466	263.507	249.566	247.5	284.324	307.144	207.223	762.835	679.564	659.926		801.468	253.524	266.23	700.775		orf19.2125	0.316325	0.000889887	0.332178	0.00145201	0.874365	0.219013
orf19.3615	107	109.788	170.466	8.81112	50.1094	61.4996	1	73.1436	52.6565	94.5828	161.564	96.676		158.656	143.842	170.466	44.8126	94.6608	61.4996	1	73.1436	73.4016	141.035	161.564	152.383		157.655	66.991	49.1817	151.661		orf19.3615	0.424922	0.00540613	0.311959	0.0127585	0.96198	0.571002
orf19.409	1030	1045.79	1549.47	191.811	615.109	1001.5	253	810.144	606.657	684.583	1067.56	656.676		1527.25	1370.16	1549.47	975.535	1161.99	1001.5	856.358	810.144	845.66	1020.8	1067.56	1035.07		1482.29	1046.34	837.387	1041.14		orf19.409	0.705894	0.00579728	0.564927	0.000375569	0.702387	0.00161415
orf19.411	1	1	1	1	1	1	1	1	1	1	1	1		1	1	1	1	1	1	1	1	1	1	1	1		1	1	1	1		orf19.411	1	1	1	1	1	1
orf19.4174	1	1	1	14.8111	30.1094	60.4996	1	1	1	30.5828	62.5639	44.676		1	1	1	75.3281	56.8791	60.4996	1	1	1	45.6029	62.5639	70.4192		1	64.2356	1	59.5287		orf19.4174	64.2356	0.00036132	1	1	59.5287	0.00132855
orf19.449	228	243.788	319.466	43.8111	98.1094	204.5	1	189.144	81.6565	174.583	257.564	214.676		338.07	319.405	319.466	222.82	185.337	204.5	1	189.144	113.827	260.325	257.564	338.377		325.647	204.219	101.323	285.422		orf19.449	0.627116	0.000624286	0.311145	0.0151365	0.876476	0.213369
orf19.4706	158	173.788	262.466	61.8111	161.109	316.5	86.9998	298.144	211.657	171.583	283.564	161.676		234.277	227.693	262.466	314.366	304.349	316.5	294.478	298.144	295.043	255.852	283.564	254.837		241.479	311.738	295.888	264.751		orf19.4706	1.29096	0.0034094	1.22532	0.00711521	1.09637	0.177133
orf19.5517	344	290.788	524.466	240.811	543.109	1105.5	134	572.144	322.657	598.583	837.564	465.676		510.071	380.983	524.466	1224.74	1025.98	1105.5	453.565	572.144	449.773	892.563	837.564	734.008		471.84	1118.74	491.827	821.379		orf19.5517	2.37102	0.000924202	1.04236	0.758794	1.7408	0.00581876
orf19.5626	62.9998	78.7885	141.466	1	1	1	1	1	1	93.5828	162.564	129.676		93.4139	103.227	141.466	1	1	1	1	1	1	139.544	162.564	204.398		112.702	1	1	168.835		orf19.5626	0.00887294	0.00159204	0.00887294	0.00159204	1.49807	0.0793351
orf19.5848	1	1	1	1	1	1	1	1	1	1	1	1		1	1	1	1	1	1	1	1	1	1	1	1		1	1	1	1		orf19.5848	1	1	1	1	1	1
orf19.6578	344	325.788	471.466	49.8111	233.109	439.5	62.9998	301.144	239.657	318.583	455.564	301.676		510.071	426.839	471.466	253.335	440.363	439.5	213.243	301.144	334.074	475.048	455.564	475.508		469.459	377.732	282.82	468.707		orf19.6578	0.804613	0.240981	0.602438	0.0125883	0.998398	0.977372
orf19.6660	212	260.788	251.466	36.8111	117.109	225.5	1	91.1436	41.6565	99.5828	90.5639	80.676		314.346	341.678	251.466	187.218	221.229	225.5	1	91.1436	58.0679	148.491	90.5639	127.163		302.497	211.316	50.0705	122.073		orf19.6660	0.698572	0.0358964	0.165524	0.00253805	0.40355	0.00466014
orf19.670.2	972	644.788	907.466	156.811	387.109	833.5	241	752.144	311.657	841.583	1199.56	589.676		1441.25	844.785	907.466	797.528	731.282	833.5	815.74	752.144	434.439	1254.91	1199.56	929.46		1064.5	787.436	667.441	1127.98		orf19.670.2	0.739724	0.221685	0.627	0.149569	1.05963	0.781802
ARP3	372	407.788	526.466	86.8111	190.109	404.5	53.9998	305.144	250.657	316.583	467.564	287.676		551.588	534.274	526.466	441.514	359.132	404.5	182.779	305.144	349.407	472.065	467.564	453.441		537.443	401.715	279.11	464.357		ARP3	0.747457	0.00554471	0.51933	0.00685016	0.864012	0.00141951
CLN3	1377	1469.79	1908.47	250.811	678.109	1396.5	316	965.144	783.657	1178.58	1587.56	914.676		2041.77	1925.68	1908.47	1275.6	1281	1396.5	1069.6	965.144	1092.39	1757.42	1587.56	1441.73		1958.64	1317.7	1042.38	1595.57		CLN3	0.672765	0.000368823	0.532196	8.96234e-05	0.814633	0.0224078
CMK2	420	413.788	679.466	56.8111	169.109	294.5	49.9998	241.144	204.657	281.583	347.564	204.676		622.761	542.135	679.466	288.936	319.462	294.5	169.24	241.144	285.285	419.876	347.564	322.615		614.787	300.966	231.889	363.351		CMK2	0.489545	0.00155622	0.377187	0.00184679	0.59102	0.00702134
YRA1	386	383.788	675.466	113.811	285.109	490.5	128	428.144	336.657	525.583	762.564	462.676		572.347	502.829	675.466	578.833	538.595	490.5	433.256	428.144	469.289	783.711	762.564	729.28		583.548	535.976	443.563	758.518		YRA1	0.918479	0.445526	0.760114	0.0539419	1.29984	0.0291896
orf19.3456	1	1	1	1	1	1	1	1	1	1	1	1		1	1	1	1	1	1	1	1	1	1	1	1		1	1	1	1		orf19.3456	1	1	1	1	1	1

## Sheet: Ca Biofilm_up & downregulated
	529L/SC5314				#5/SC5314				#2/SC5314				Significantly down and up regulated genes
ACE2	0.0172098			ACE2	0.0172098			ACE2	0.0172098					529L/SC5314			#5/SC5314			#2/SC5314			Downregulated	Upregulated
HWP1	6.47291e-05			ACS1	0.425994			ECE1	0.000130708				ACE2	0.0172098		ACE2	0.0172098		ACE2	0.0172098		529L	64	18
ECE1	0.000130708			ECE1	0.000130708			HYR1	0.000299187				HWP1	6.47291e-05		ACS1	0.425994		ECE1	0.000130708		#5	96	7
CHT2	0.000279714			HYR1	0.000299187			SAP5	0.00192331				ECE1	0.000130708		ECE1	0.000130708		HYR1	0.000299187		#2	31	18
HYR1	0.000299187			SAP5	0.00192331			PGA13	0.00422137				CHT2	0.000279714		HYR1	0.000299187		SAP5	0.00192331
PIR1	0.00113058			FDH1	0.00254701			PGA34	0.00482644				HYR1	0.000299187		SAP5	0.00192331		PGA13	0.00422137
SOD5	0.00133515			PGA34	0.00482644			UME6	0.00605054				PIR1	0.00113058		FDH1	0.00254701		PGA34	0.00482644
BRG1	0.00174334			UME6	0.00605054			ZCF20	0.00799481				SOD5	0.00133515		PGA34	0.00482644		UME6	0.00605054
IFD6	0.00218864			ZCF20	0.00799481			RFX2	0.00992344				BRG1	0.00174334		UME6	0.00605054		ZCF20	0.00799481
FDH1	0.00254701			orf19.5626	0.00887294			MAC1	0.0114923				IFD6	0.00218864		ZCF20	0.00799481		RFX2	0.00992344
SUT1	0.00406913			RFX2	0.00992344			CRH11	0.0143867				FDH1	0.00254701		orf19.5626	0.00887294		MAC1	0.0114923
PGA13	0.00422137			ALS9	0.0103571			HWP1	0.0164568				SUT1	0.00406913		RFX2	0.00992344		CRH11	0.0143867
PGA34	0.00482644			orf19.1534	0.010454			ALS3	0.0557595				PGA13	0.00422137		ALS9	0.0103571		HWP1	0.0164568
UME6	0.00605054			MAC1	0.0114923			PGA7	0.102018				PGA34	0.00482644		orf19.1534	0.010454		ALS3	0.0557595
ALS1	0.00720545			UGA32	0.0118671			SOD5	0.103864				UME6	0.00605054		MAC1	0.0114923		PGA7	0.102018
ZCF20	0.00799481			CRH11	0.0143867			BRG1	0.142396				ALS1	0.00720545		UGA32	0.0118671		SOD5	0.103864
orf19.5626	0.00887294			HWP1	0.0324687			SEF1	0.15693				ZCF20	0.00799481		CRH11	0.0143867		BRG1	0.142396
ALS3	0.00985269			PGA7	0.0325488			CSA1	0.173575				orf19.5626	0.00887294		HWP1	0.0324687		SEF1	0.15693
ARG81	0.00988623			BRG1	0.0537087			FRP1	0.176624				ALS3	0.00985269		PGA7	0.0325488		FRP1	0.176624
RFX2	0.00992344			FRP1	0.0552349			RBT5	0.201052				ARG81	0.00988623		BRG1	0.0537087		RBT5	0.201052
ALS9	0.0103571			ALS3	0.056639			YHB1	0.231919				RFX2	0.00992344		FRP1	0.0552349		YHB1	0.231919
CRH11	0.0143867			SOD5	0.057317			DDR48	0.238988				ALS9	0.0103571		ALS3	0.056639		DDR48	0.238988
TEC1	0.0444815			RBT5	0.0634077			FDH1	0.240306				CRH11	0.0143867		SOD5	0.057317		TEC1	0.242319
YHB1	0.0500979			TEC1	0.0975766			TEC1	0.242319				TEC1	0.0444815		RBT5	0.0634077		KIP4	0.301181
IHD1	0.0537434			CSA1	0.09894			KIP4	0.301181				YHB1	0.0500979		TEC1	0.0975766		IHD1	0.304766
KIP4	0.154023			TPK1	0.109368			IHD1	0.304766				IHD1	0.0537434		TPK1	0.109368		orf19.6660	0.40355
PGA7	0.174984			YHB1	0.113759			orf19.6660	0.40355				KIP4	0.154023		YHB1	0.113759		KRE1	0.411365
UPC2	0.177899			KIP4	0.114111			KRE1	0.411365				PGA7	0.174984		KIP4	0.114111		STF2	0.421154
FRP1	0.217328			CHT3	0.121675			STF2	0.421154				UPC2	0.177899		CHT3	0.121675		ADH5	0.422733
KRE1	0.236907			IHD1	0.123045			ADH5	0.422733				FRP1	0.217328		IHD1	0.123045		CHT3	0.434487
UCF1	0.241693			SEF1	0.140279			CHT3	0.434487				KRE1	0.236907		SEF1	0.140279		BCR1	0.499022
STF2	0.242789			UPC2	0.144262			ALS1	0.49294				UCF1	0.241693		UPC2	0.144262		HSP70	0.499355
GCA2	0.245092			TUP1	0.151359			BCR1	0.499022				STF2	0.242789		TUP1	0.151359		ZRT2	2.20231
SAP5	0.262457			CPH2	0.160192			HSP70	0.499355				GCA2	0.245092		CPH2	0.160192		NRG1	2.30813
SEF1	0.266043			CPH1	0.161649			CPH1	0.508681				SAP5	0.262457		CPH1	0.161649		ENA21	2.37917
ECM331	0.298373			orf19.6660	0.165524			SGA1	0.516906				SEF1	0.266043		orf19.6660	0.165524		PIR1	2.38824
TUP1	0.299279			PHR1	0.170876			PHR1	0.521505				ECM331	0.298373		PHR1	0.170876		SIT1	2.56231
ROB1	0.300167			HAP2	0.192824			UCF1	0.531681				TUP1	0.299279		HAP2	0.192824		ARG1	2.76538
orf19.2125	0.316325			GAL4	0.203763			HAC1	0.532326				ROB1	0.300167		GAL4	0.203763		HGT7	2.81573
CPH1	0.328322			PGA48	0.206606			ROB1	0.541031				orf19.2125	0.316325		PGA48	0.206606		YWP1	6.74918
BCR1	0.34469			FKH2	0.22088			PGA48	0.547045				CPH1	0.328322		FKH2	0.22088		ALS4	8.92694
GCN4	0.347799			HAP43	0.226077			PFK2	0.566573				BCR1	0.34469		HAP43	0.226077		PHO89	10.4217
RFG1	0.366864			FRP2	0.231516			IRO1	0.577682				GCN4	0.347799		FRP2	0.231516		orf19.4174	59.5287
CHT3	0.367237			ALS7	0.251864			CMK2	0.59102				RFG1	0.366864		ALS7	0.251864		RBR2	63.1776
HAP43	0.368225			PFK2	0.267397			ECM331	0.600112				CHT3	0.367237		PFK2	0.267397		SAP10	80.2993
RBT5	0.373834			EFG1	0.270462			UPC2	0.607734				HAP43	0.368225		EFG1	0.270462		PES1	112.655
PGA48	0.379036			orf19.1424	0.272973			FRP2	0.610239				RBT5	0.373834		orf19.1424	0.272973		SOD4	161.65
TPK1	0.381221			PGA13	0.275158			TUP1	0.618072				PGA48	0.379036		PGA13	0.275158		ZAP1	175.103
CPH2	0.384132			PLB5	0.275984			MET28	0.621118				TPK1	0.381221		PLB5	0.275984		ALS2	188.908
PHR1	0.389328			RHR2	0.278431			STP2	0.632575				CPH2	0.384132		RHR2	0.278431		GAP2	280.053
IRO1	0.390623			SGA1	0.284602			ALS7	0.632636				PHR1	0.389328		SGA1	0.284602
HAC1	0.392167			GCA2	0.285832			CDC10	0.632901				IRO1	0.390623		GCA2	0.285832
SGA1	0.393263			BCR1	0.291048			HSP104	0.637392				HAC1	0.392167		BCR1	0.291048
orf19.3615	0.424922			DFG5	0.293047			HTA1	0.64539				SGA1	0.393263		DFG5	0.293047
SCW11	0.435579			HSP70	0.294075			FKH2	0.677865				orf19.3615	0.424922		HSP70	0.294075
AHR1	0.447165			ROB1	0.297184			IRE1	0.679177				SCW11	0.435579		ROB1	0.297184
STP2	0.456108			NPR1	0.299693			MBF1	0.679832				AHR1	0.447165		NPR1	0.299693
TPS2	0.46075			ARG81	0.304073			HAP2	0.680965				STP2	0.456108		ARG81	0.304073
EFG1	0.47621			ALS5	0.305244			RNR22	0.684517				TPS2	0.46075		ALS5	0.305244
ADH5	0.483302			orf19.449	0.311145			TPK1	0.693759				EFG1	0.47621		orf19.449	0.311145
DAK2	0.489046			orf19.3615	0.311959			orf19.409	0.702387				ADH5	0.483302		orf19.3615	0.311959
CMK2	0.489545			ADH5	0.313598			DAK2	0.719162				DAK2	0.489046		ADH5	0.313598
MDM34	0.493548			RFG1	0.321288			FGR15	0.724663				CMK2	0.489545		RFG1	0.321288
CDR1	0.493798			SUT1	0.324422			RCT1	0.725782				MDM34	0.493548		SUT1	0.324422
orf19.1424	0.504433			UCF1	0.32702			HAP43	0.726112				CDR1	0.493798		UCF1	0.32702
FKH2	0.504692			HSP104	0.329884			CPH2	0.7279				PHO89	2.16982		HSP104	0.329884
ZCF3	0.505777			orf19.2125	0.332178			SEF2	0.735807				NRG1	2.2403		orf19.2125	0.332178
IRE1	0.507964			DAK2	0.342836			UGP1	0.744974				orf19.5517	2.37102		DAK2	0.342836
RCT1	0.510459			NDT80	0.342924			SCW11	0.750093				HGT7	2.55962		NDT80	0.342924
DDR48	0.519512			ZCF34	0.349493			HTA2	0.750972				PHR2	2.66038		ZCF34	0.349493
SEF2	0.529072			KRE1	0.35121			PLB5	0.757229				ALS7	2.80541		KRE1	0.35121
NDT80	0.53489			IRE1	0.36166			ZCF3	0.763776				ENA21	3.10237		IRE1	0.36166
RNR22	0.542612			SAP9	0.366724			FTR1	0.765192				ALS4	3.6751		SAP9	0.366724
ACS2	0.563119			SCW11	0.375538			TPK2	0.805112				WH11	4.2159		SCW11	0.375538
FGR15	0.572643			CMK2	0.377187			TRX1	0.807738				YWP1	4.94001		CMK2	0.377187
PFK2	0.582366			STF2	0.378498			RFG1	0.814259				INO4	42.9789		STF2	0.378498
HTA1	0.5894			STP2	0.379596			CLN3	0.814633				orf19.4174	64.2356		STP2	0.379596
PCK1	0.598516			RPN4	0.380563			RPN4	0.825004				PES1	83.7872		RPN4	0.380563
PLB5	0.602059			SOG2	0.396254			TPS2	0.834423				GAP2	99.4122		SOG2	0.396254
CSA1	0.612769			HEM1	0.404731			NDT80	0.838195				RBR2	100.898		HEM1	0.404731
orf19.449	0.627116			RCT1	0.406118			EFG1	0.854493				ZAP1	121.046		RCT1	0.406118
HEM1	0.627839			RIM101	0.415164			TRR1	0.857241				SAP10	128.772		RIM101	0.415164
CDC10	0.627913			NRG1	0.419752			TTR1	0.8612				SOD4	237.821		SEF2	0.421995
TPK2	0.643311			SEF2	0.421995			CDR1	0.863379							MDM34	0.428711
GNP1	0.668125			ECM331	0.427308			ARP3	0.864012							CHT2	0.428786
CLN3	0.672765			MDM34	0.428711			orf19.2125	0.874365							IRO1	0.431696
MAE1	0.67307			CHT2	0.428786			orf19.449	0.876476							PCK1	0.433247
RHR2	0.67829			IRO1	0.431696			GAL4	0.889905							PIL1	0.437862
UGP1	0.681145			PCK1	0.433247			CHT2	0.899835							FGR15	0.43933
GAL4	0.689103			SMC2	0.437072			PIL1	0.900511							ZCF3	0.444767
orf19.6660	0.698572			PIL1	0.437862			GAL1	0.915711							HAC1	0.453597
orf19.409	0.705894			FGR15	0.43933			ARG81	0.921138							DDR48	0.460766
SIN3	0.715893			ZCF3	0.444767			orf19.1862	0.92442							CDR1	0.466477
orf19.1691	0.719333			HAC1	0.453597			HOG1	0.925883							SIN3	0.469288
SOG2	0.722945			DDR48	0.460766			ZCF39	0.942553							GNP1	0.469479
HOG1	0.724049			CDR1	0.466477			ACS1	0.952507							TPK2	0.470436
orf19.670.2	0.739724			SIN3	0.469288			orf19.3615	0.96198							GPD2	0.471975
ARP3	0.747457			GNP1	0.469479			SMC2	0.963265							PIR1	2.05949
FRP2	0.755282			TPK2	0.470436			DFG5	0.971861							YWP1	2.25857
HTA2	0.759979			GPD2	0.471975			ACS2	0.972282							ARG1	2.38316
CIT1	0.760183			TPS2	0.514469			CSH1	0.975015							ALS4	2.8016
HSP70	0.76393			ARP3	0.51933			FAV2	0.983735							WH11	2.9217
HSP104	0.764264			CAP1	0.523979			ELF1	0.993518							SIT1	9.17435
FTR1	0.766924			CLN3	0.532196			orf19.6578	0.998398							ZAP1	120.493
RPN4	0.778563			AHR1	0.534778			ALS6	1
SSB1	0.782381			ACS2	0.536608			AOX2	1
ZCF34	0.789735			FTR1	0.556885			CDR2	1
HAP2	0.790936			orf19.409	0.564927			HAP3	1
ACS1	0.79223			MET28	0.566436			PGA17	1
MBF1	0.800952			RNR22	0.57203			PGA25	1
orf19.6578	0.804613			MBF1	0.589995			PGA37	1
RIM101	0.813533			ZCF39	0.590775			PRA1	1
GAL1	0.816788			FBP1	0.598507			RBR1	1
TRX1	0.835308			CDC10	0.60006			RBT1	1
TYE7	0.858433			ELF1	0.600402			RTA3	1
ALS5	0.859174			orf19.6578	0.602438			SAP1	1
CAP1	0.86635			SSB1	0.607624			SAP2	1
DFG5	0.877987			orf19.1691	0.616386			SAP4	1
GPD2	0.88011			orf19.670.2	0.627			SAP6	1
YRA1	0.918479			FAV2	0.633166			SCW4	1
PIL1	0.925046			PGA53	0.637359			SOD6	1
NPR1	0.940004			FRP3	0.639756			ZCF31	1
FRP3	0.946986			TRR1	0.648599			ZCF7	1
FAV2	0.947266			TRX1	0.657341			ZRT1	1
GIS2	0.9631			HTA1	0.662728			orf19.411	1
orf19.1534	0.972489			CIT1	0.677368			orf19.5848	1
MET28	0.97388			MAE1	0.69562			orf19.3456	1
ALS2	1			HOG1	0.702719			GNP1	1.00179
ALS6	1			HGT7	0.711048			PGA53	1.0041
AOX2	1			GCN4	0.718781			UGA32	1.00795
CDR2	1			UGP1	0.723563			MDM34	1.02492
HAP3	1			GAL1	0.73545			SIN3	1.0302
PGA17	1			orf19.1862	0.738194			SUT1	1.03145
PGA25	1			YRA1	0.760114			AHR1	1.03774
PGA37	1			HTA2	0.773363			orf19.1424	1.03938
PRA1	1			CAT1	0.775484			IFD6	1.04572
RBR1	1			ALS1	0.788383			orf19.670.2	1.05963
RBT1	1			CSH1	0.798114			orf19.1691	1.06437
RTA3	1			IFD6	0.814974			ALS5	1.0668
SAP1	1			ENA2	0.820593			GPD2	1.06796
SAP2	1			GIS2	0.834595			CAP1	1.07241
SAP4	1			TTR1	0.878035			RHR2	1.08842
SAP6	1			TYE7	0.879867			orf19.4706	1.09637
SCW4	1			POL1	0.90974			SOG2	1.1091
SOD6	1			ALS6	1			NPR1	1.15342
ZCF31	1			AOX2	1			orf19.1534	1.16427
ZCF7	1			CDR2	1			GIS2	1.16496
ZRT1	1			HAP3	1			POL1	1.17441
orf19.411	1			INO4	1			HEM1	1.18176
orf19.5848	1			PGA17	1			RIM101	1.19065
orf19.3456	1			PGA25	1			GCN4	1.19886
PGA53	1.00261			PGA37	1			CIT1	1.22036
orf19.1862	1.01286			PRA1	1			SSB1	1.26058
CSH1	1.01414			RBR1	1			ZCF34	1.26453
ELF1	1.02919			RBR2	1			YRA1	1.29984
ARG1	1.0391			RBT1	1			TYE7	1.30157
TRR1	1.04012			RTA3	1			FBP1	1.30355
SMC2	1.10799			SAP1	1			PCK1	1.33745
TTR1	1.14609			SAP2	1			ALS9	1.35104
ZCF39	1.17041			SAP4	1			GCA2	1.35509
MAC1	1.17643			SAP6	1			FRP3	1.44234
FBP1	1.19893			SCW4	1			SAP9	1.45825
UGA32	1.20499			SOD6	1			orf19.5626	1.49807
ZRT2	1.24275			ZCF31	1			CAT1	1.62158
orf19.4706	1.29096			ZCF7	1			PHR2	1.66969
CAT1	1.29524			ZRT1	1			orf19.5517	1.7408
SIT1	1.43746			orf19.411	1			MAE1	1.77575
ENA2	1.48928			orf19.4174	1			ENA2	1.87923
POL1	1.54631			orf19.5848	1			WH11	1.90008
SAP9	1.6387			orf19.3456	1			ZRT2	2.20231
PHO89	2.16982			PHO89	1.0175			NRG1	2.30813
NRG1	2.2403			ENA21	1.02913			ENA21	2.37917
orf19.5517	2.37102			orf19.5517	1.04236			PIR1	2.38824
HGT7	2.55962			ZRT2	1.11472			SIT1	2.56231
PHR2	2.66038			PHR2	1.19852			ARG1	2.76538
ALS7	2.80541			orf19.4706	1.22532			HGT7	2.81573
ENA21	3.10237			PIR1	2.05949			YWP1	6.74918
ALS4	3.6751			YWP1	2.25857			ALS4	8.92694
WH11	4.2159			ARG1	2.38316			PHO89	10.4217
YWP1	4.94001			ALS4	2.8016			INO4	37.5482
INO4	42.9789			WH11	2.9217			orf19.4174	59.5287
orf19.4174	64.2356			SOD4	3			RBR2	63.1776
PES1	83.7872			SIT1	9.17435			SAP10	80.2993
GAP2	99.4122			ALS2	29.2725			PES1	112.655
RBR2	100.898			SAP10	31.8179			SOD4	161.65
ZAP1	121.046			PES1	35.8079			ZAP1	175.103
SAP10	128.772			GAP2	65.3737			ALS2	188.908
SOD4	237.821			ZAP1	120.493			GAP2	280.053

## Sheet: Ca+Sm Biofilm
Probe Name	Counts after background subtraction													Normalize count SC5314			Normalize count 529L			Normalize count #5			Normalize count #2				Avg_individual replicates					Probe Name	529L/SC5314		#5/SC5314		#2/SC5314
	SC5314.1	SC5314.2	SC5314.3	529L.1	529L.2	529L.3	#5.1	#5.2	#5.3	#2.1	#2.2	#2.3		SC5314.1	SC5314.2	SC5314.3	529L.1	529L.2	529L.3	#5.1	#5.2	#5.3	#2.1	#2.2	#2.3		Avg SC5314	Avg 529L	Avg #5	Avg #2			FC	T-test	FC	T-test	FC	T-test
ACE2	1	1	1	1	1	1	1	1	1	1	1	1		1	1	1	1	1	1	1	1	1	1	1	1		1	1	1	1		ACE2	1	1	1	1	1	1
ACS1	318.744	681.56	938.947	955.571	832.823	989.652	1879.74	1521.23	809.319	5964.5	5042.68	4897.23		628.686	681.56	1180.77	1188.43	1067.11	989.652	1879.74	2079.56	1518.5	8219.89	7023.16	4897.23		830.338	1081.73	1825.93	6713.42		ACS1	1.30276	0.246071	2.19903	0.014401	8.08517	0.0039831
ACS2	362.744	638.56	575.947	552.571	552.823	572.652	1060.74	821.229	398.319	1548.5	1283.68	1731.23		715.471	638.56	724.279	687.227	708.342	572.652	1060.74	1122.64	747.352	2134.04	1787.84	1731.23		692.77	656.074	976.913	1884.37		ACS2	0.947029	0.505137	1.41015	0.0758623	2.72005	0.000759189
ADH5	3028.74	6868.56	4118.95	1427.57	2314.82	2472.65	4937.74	2888.23	2165.32	2043.5	1713.68	2717.23		5973.86	6868.56	5179.76	1775.46	2966.02	2472.65	4937.74	3948.29	4062.71	2816.22	2386.72	2717.23		6007.39	2404.71	4316.25	2640.05		ADH5	0.400292	0.00381744	0.718489	0.0432776	0.439468	0.00262441
AHR1	275.744	733.56	754.947	96.5705	74.8226	152.652	737.744	588.229	538.319	402.498	349.682	535.226		543.873	733.56	949.38	120.104	95.8716	152.652	737.744	804.125	1010.03	554.697	487.016	535.226		742.271	122.876	850.632	525.646		AHR1	0.165541	0.00635654	1.14599	0.490697	0.70816	0.142448
ALS1	1068.74	2770.56	4808.95	335.571	583.823	517.652	8328.74	6587.23	3274.32	4697.5	4239.68	4530.23		2107.98	2770.56	6047.47	417.346	748.062	517.652	8328.74	9004.93	6143.49	6473.79	5904.78	4530.23		3642	561.02	7825.72	5636.27		ALS1	0.154042	0.0652368	2.14874	0.0486911	1.54757	0.213002
ALS2	1	1	1	93.5705	111.823	118.652	267.744	198.229	79.319	334.498	239.682	635.226		1	1	1	116.373	143.28	118.652	267.744	270.984	148.823	460.984	333.815	635.226		1	126.102	229.184	476.675		ALS2	126.102	0.000130736	229.184	0.00474955	476.675	0.00552541
ALS3	155.744	255.56	354.947	77.5705	39.8226	66.6524	172.744	110.229	63.319	149.498	139.682	216.226		307.187	255.56	446.362	96.4737	51.0254	66.6524	172.744	150.686	118.803	206.028	194.54	216.226		336.369	71.3838	147.411	205.598		ALS3	0.212219	0.0105916	0.438241	0.0329727	0.611228	0.0846651
ALS4	189.744	697.56	660.947	1376.57	1178.82	1854.65	4712.74	3628.23	1387.32	5904.5	4072.68	6410.23		374.248	697.56	831.171	1712.03	1510.45	1854.65	4712.74	4959.89	2602.98	8137.2	5672.2	6410.23		634.326	1692.38	4091.87	6739.88		ALS4	2.66799	0.00327903	6.45074	0.0104251	10.6253	0.00119484
ALS5	101.744	243.56	161.947	1	1	1	143.744	95.2286	40.319	91.4978	57.6815	163.226		200.678	243.56	203.656	1	1	1	143.744	130.18	75.649	126.096	80.3355	163.226		215.964	1	116.524	123.219		ALS5	0.00463039	9.98586e-05	0.539553	0.0163964	0.570554	0.0285275
ALS6	1	1	1	1	1	1	1	1	1	1	1	1		1	1	1	1	1	1	1	1	1	1	1	1		1	1	1	1		ALS6	1	1	1	1	1	1
ALS7	318.744	710.56	600.947	464.571	598.823	674.652	224.744	154.229	119.319	201.498	218.682	367.226		628.686	710.56	755.718	577.782	767.282	674.652	224.744	210.835	223.874	277.691	304.567	367.226		698.321	673.239	219.817	316.495		ALS7	0.964082	0.723811	0.31478	0.000216196	0.453222	0.0011192
ALS9	1	1	1	1	1	1	1	1	1	124.498	113.682	233.226		1	1	1	1	1	1	1	1	1	171.575	158.329	233.226		1	1	1	187.71		ALS9	1	1	1	1	187.71	0.00126827
AOX2	1460.74	2374.56	2318.95	232.571	963.823	801.652	519.744	213.229	534.319	572.498	729.682	1630.23		2881.15	2374.56	2916.18	289.246	1234.96	801.652	519.744	291.49	1002.52	788.98	1016.26	1630.23		2723.96	775.287	604.586	1145.15		AOX2	0.284617	0.00387222	0.221951	0.00148478	0.4204	0.00671499
ARG1	1119.74	2410.56	1945.95	429.571	752.823	841.652	1407.74	911.229	814.319	1113.5	1175.68	1677.23		2208.57	2410.56	2447.12	534.253	964.605	841.652	1407.74	1245.68	1527.88	1534.55	1637.42	1677.23		2355.41	780.17	1393.77	1616.4		ARG1	0.331224	0.000440332	0.591728	0.000956525	0.686248	0.00098509
ARG81	67.7435	180.56	143.947	1	42.8226	50.6524	143.744	68.2286	43.319	146.498	123.682	250.226		133.617	180.56	181.02	0	54.8694	50.6524	143.744	93.2704	81.2778	201.894	172.256	250.226		165.065	35.1739	106.097	208.125		ARG81	0.213091	0.00533353	0.642759	0.0759404	1.26087	0.194168
BCR1	219.744	596.56	592.947	143.571	194.823	237.652	674.744	527.229	417.319	503.498	434.682	853.226		433.42	596.56	745.658	178.557	249.63	237.652	674.744	720.736	783.001	693.889	605.399	853.226		591.879	221.946	726.16	717.505		BCR1	0.374986	0.0163166	1.22687	0.232286	1.21225	0.338645
BRG1	343.744	1262.56	634.947	71.5705	175.823	175.652	614.744	315.229	377.319	92.4978	68.6815	291.226		677.996	1262.56	798.474	89.0116	225.285	175.652	614.744	430.926	707.95	127.475	95.6556	291.226		913.01	163.316	584.54	171.452		BRG1	0.178877	0.0147835	0.640234	0.168913	0.187788	0.0169619
CAP1	119.744	418.56	442.947	186.571	208.823	276.652	327.744	269.229	246.319	614.498	611.682	1010.23		236.181	418.56	557.026	232.036	267.568	276.652	327.744	368.043	462.159	846.862	851.915	1010.23		403.922	258.752	385.982	903.001		CAP1	0.640599	0.197004	0.955585	0.86776	2.23558	0.00964543
CAT1	917.744	1950.56	2873.95	4126.57	3149.82	4852.65	6780.74	5134.23	3564.32	6667.5	5302.68	10506.2		1810.15	1950.56	3614.12	5132.18	4035.92	4852.65	6780.74	7018.64	6687.6	9188.72	7385.27	10506.2		2458.27	4673.58	6828.99	9026.74		CAT1	1.90116	0.0292314	2.77796	0.00174521	3.67198	0.00362163
CDC10	1	1	1	1	1	1	1	1	1	1	1	1		1	1	1	1	1	1	1	1	1	1	1	1		1	1	1	1		CDC10	1	1	1	1	1	1
CDR1	828.744	1814.56	1302.95	530.571	467.823	493.652	3387.74	2440.23	1291.32	2980.5	2478.68	2966.23		1634.6	1814.56	1638.51	659.865	599.43	493.652	3387.74	3335.86	2422.86	4107.53	3452.17	2966.23		1695.89	584.316	3048.82	3508.64		CDR1	0.344548	0.00013172	1.79777	0.0132388	2.06891	0.00570828
CDR2	1	1	1	1	1	1	1	1	1	1	1	1		1	1	1	1	1	1	1	1	1	1	1	1		1	1	1	1		CDR2	1	1	1	1	1	1
CHT2	65.7435	95.5596	1	1	1	1	237.744	155.229	65.319	100.498	105.682	112.226		129.672	95.5596	0	1	1	1	237.744	212.202	122.556	138.5	147.187	112.226		75.0771	1	190.834	132.638		CHT2	0.0133196	0.128927	2.54184	0.0909043	1.76668	0.22551
CHT3	1	1	1	1	1	1	1	1	1	1	1	1		1	1	1	1	1	1	1	1	1	1	1	1		1	1	1	1		CHT3	1	1	1	1	1	1
CIT1	1730.74	4067.56	3937.95	2736.57	2475.82	2775.65	4333.74	3154.23	2373.32	8802.5	7710.68	12385.2		3413.7	4067.56	4952.14	3403.45	3172.32	2775.65	4333.74	4311.92	4452.97	12131	10739	12385.2		4144.47	3117.14	4366.21	11751.8		CIT1	0.75212	0.100049	1.0535	0.646524	2.83553	0.000360603
CPH1	1	1	1	1	1	1	90.7435	60.2286	1	1	1	1		1	1	1	1	1	1	90.7435	82.3342	1	1	1	1		1	1	57.6926	1		CPH1	1	1	57.6926	0.121776	1	1
CPH2	272.744	714.56	571.947	141.571	159.823	211.652	289.744	182.229	141.319	367.498	401.682	710.226		537.956	714.56	719.249	176.07	204.784	211.652	289.744	249.112	265.152	506.462	559.439	710.226		657.255	197.502	268.002	592.042		CPH2	0.300495	0.00162424	0.40776	0.00306146	0.90078	0.487441
CRH11	1	1	1	1	1	1	121.744	77.2286	75.319	1	1	1		1	1	1	1	1	1	121.744	105.574	141.318	1	1	1		1	1	122.878	1		CRH11	1	1	122.878	0.000295809	1	1
CSA1	1	1	1	94.5705	111.823	133.652	1	1	1	1	1	1		1	1	1	117.616	143.28	133.652	1	1	1	1	1	1		1	131.516	1	1		CSA1	131.516	6.35066e-05	1	1	1	1
CSH1	107.744	240.56	96.9472	194.571	198.823	277.652	720.744	550.229	276.319	113.498	72.6815	77.2259		212.512	240.56	121.915	241.986	254.755	277.652	720.744	752.178	518.447	156.415	101.227	77.2259		191.662	258.131	663.79	111.623		CSH1	1.3468	0.149256	3.46333	0.00441763	0.582392	0.134776
DAK2	146.744	346.56	187.947	253.571	275.823	412.652	344.744	214.229	131.319	218.498	208.682	360.226		289.435	346.56	236.352	315.363	353.416	412.652	344.744	292.857	246.389	301.12	290.64	360.226		290.782	360.477	294.663	317.328		DAK2	1.23968	0.177085	1.01335	0.931884	1.09129	0.528357
DDR48	876.744	1632.56	1285.95	1667.57	672.823	1227.65	3653.74	2922.23	1034.32	1320.5	1090.68	1358.23		1729.28	1632.56	1617.14	2073.94	862.1	1227.65	3653.74	3994.77	1940.66	1819.83	1519.04	1358.23		1659.66	1387.9	3196.39	1565.7		DDR48	0.836255	0.492999	1.92593	0.0732113	0.943385	0.538219
DFG5	49.7435	171.56	109.947	149.571	92.8226	130.652	348.744	250.229	141.319	290.498	219.682	324.226		98.1135	171.56	138.264	186.019	118.935	130.652	348.744	342.07	265.152	400.346	305.96	324.226		135.979	145.202	318.655	343.51		DFG5	1.06783	0.771235	2.34341	0.00592472	2.5262	0.00443158
ECE1	1	1	1	1	1	1	1	1	1	1	1	1		1	1	1	1	1	1	1	1	1	1	1	1		1	1	1	1		ECE1	1	1	1	1	1	1
ECM331	1	1	1	1	1	1	1	1	1	1	1	1		1	1	1	1	1	1	1	1	1	1	1	1		1	1	1	1		ECM331	1	1	1	1	1	1
EFG1	80.7435	319.56	251.947	187.571	176.823	205.652	255.744	206.229	159.319	540.498	561.682	1211.23		159.258	319.56	316.835	233.28	226.566	205.652	255.744	281.92	298.924	744.88	782.278	1211.23		265.217	221.833	278.863	912.794		EFG1	0.836418	0.463944	1.05145	0.814478	3.44168	0.0150958
ELF1	566.744	1277.56	1496.95	394.571	646.823	662.652	1196.74	848.229	661.319	1014.5	1041.68	1485.23		1117.84	1277.56	1882.48	490.724	828.786	662.652	1196.74	1159.55	1240.81	1398.12	1450.79	1485.23		1425.96	660.72	1199.04	1444.71		ELF1	0.463352	0.0387532	0.840862	0.387175	1.01315	0.940035
ENA2	528.744	1288.56	989.947	2753.57	1971.82	2298.65	6959.74	6028.23	2021.32	8472.5	6639.68	6489.23		1042.89	1288.56	1244.9	3424.59	2526.53	2298.65	6959.74	8240.76	3792.53	11676.3	9247.37	6489.23		1192.12	2749.92	6331.01	9137.62		ENA2	2.30676	0.011452	5.31073	0.0178289	7.66504	0.00610363
ENA21	517.744	1317.56	1077.95	3584.57	2905.82	3687.65	3990.74	3487.23	1160.32	6774.5	5336.68	5215.23		1021.19	1317.56	1355.57	4458.1	3723.28	3687.65	3990.74	4767.14	2177.06	9336.18	7432.62	5215.23		1231.44	3956.34	3644.98	7328.01		ENA21	3.21278	0.00056149	2.95994	0.0356777	5.95077	0.00698348
FAV2	53.7435	144.56	222.947	133.571	40.8226	123.652	164.744	114.229	156.319	138.498	153.682	344.226		106.003	144.56	280.366	166.12	52.3067	123.652	164.744	156.154	293.296	190.869	214.039	344.226		176.976	114.026	204.731	249.711		FAV2	0.644304	0.370417	1.15683	0.70814	1.41099	0.364948
FBP1	505.744	832.56	653.947	428.571	762.823	586.652	897.744	586.229	427.319	877.498	992.682	1007.23		997.523	832.56	822.368	533.009	977.418	586.652	897.744	801.391	801.763	1209.31	1382.55	1007.23		884.15	699.027	833.633	1199.7		FBP1	0.79062	0.287775	0.942863	0.481635	1.35689	0.0614709
FDH1	12780.7	22268.6	19079.9	553.571	1393.82	1408.65	4131.74	2112.23	3122.32	7572.5	8007.68	9907.23		25208.6	22268.6	23993.9	688.47	1785.93	1408.65	4131.74	2887.48	5858.3	10435.9	11152.6	9907.23		23823.7	1294.35	4292.51	10498.6		FDH1	0.0543304	1.5916e-05	0.180178	8.67969e-05	0.440679	0.000135637
FGR15	118.744	236.56	291.947	1	91.8226	99.6524	177.744	108.229	100.319	243.498	298.682	477.226		234.208	236.56	367.137	1	117.654	99.6524	177.744	147.952	188.225	335.573	415.986	477.226		279.302	72.4354	171.307	409.595		FGR15	0.259345	0.0223831	0.613339	0.0767416	1.4665	0.0960156
FKH2	96.7435	240.56	120.947	1	1	1	109.744	61.2286	95.319	110.498	114.682	234.226		190.816	240.56	152.097	1	1	1	109.744	83.7012	178.844	152.281	159.722	234.226		194.491	1	124.096	182.076		FKH2	0.00514164	0.00164292	0.638057	0.139363	0.93617	0.751568
FRP1	375.744	985.56	628.947	1	153.823	113.652	425.744	241.229	230.319	622.498	660.682	1201.23		741.112	985.56	790.929	1	197.096	113.652	425.744	329.766	432.139	857.887	920.159	1201.23		839.2	103.583	395.883	993.091		FRP1	0.12343	0.00143594	0.471738	0.00556915	1.18338	0.299744
FRP2	1	1	1	1	1	1	1	1	1	93.4978	98.6815	75.2259		1	1	1	1	1	1	1	1	1	128.853	137.438	75.2259		1	1	1	113.839		FRP2	1	1	1	1	113.839	0.00440282
FRP3	446.744	1251.56	2188.95	1492.57	1422.82	1422.65	2539.74	2299.23	1699.32	6445.5	6555.68	7893.23		881.152	1251.56	2752.7	1856.3	1823.09	1422.65	2539.74	3143.11	3188.37	8882.77	9130.38	7893.23		1628.47	1700.68	2957.08	8635.46		FRP3	1.04434	0.908327	1.81586	0.0946471	5.30281	0.000516935
FTR1	365.744	849.56	833.947	729.571	1018.82	1174.65	684.744	512.229	446.319	1011.5	984.682	2299.23		721.388	849.56	1048.73	907.36	1305.44	1174.65	684.744	700.231	837.412	1393.98	1371.41	2299.23		873.225	1129.15	740.796	1688.21		FTR1	1.29308	0.165283	0.848345	0.283056	1.9333	0.0635601
GAL1	2068.74	3226.56	2196.95	534.571	505.823	651.652	810.744	435.229	496.319	642.498	841.682	1182.23		4080.37	3226.56	2762.76	664.84	648.12	651.652	810.744	594.97	931.225	885.45	1172.25	1182.23		3356.56	654.871	778.98	1079.97		GAL1	0.195102	0.00219111	0.232077	0.00293519	0.32175	0.00462037
GAL4	1	1	1	1	1	1	1	1	1	73.4978	81.6815	128.226		1	1	1	1	1	1	1	1	1	101.29	113.761	128.226		1	1	1	114.426		GAL4	1	1	1	1	114.426	0.000128927
GAP2	600.744	2074.56	3748.95	2636.57	2709.82	3846.65	7743.74	5961.23	3918.32	10967.5	9788.68	15518.2		1184.9	2074.56	4714.47	3279.08	3472.14	3846.65	7743.74	8149.17	7351.8	15114.7	13633.1	15518.2		2657.98	3532.62	7748.24	14755.3		GAP2	1.32907	0.460683	2.91509	0.0093537	5.55135	0.000553268
GCA2	4537.74	8850.56	4123.95	487.571	360.823	652.652	3387.74	2512.23	2147.32	1956.5	1315.68	2138.23		8950.19	8850.56	5186.05	606.387	462.329	652.652	3387.74	3434.29	4028.94	2696.32	1832.41	2138.23		7662.27	573.789	3616.99	2222.32		GCA2	0.0748851	0.00462964	0.472052	0.03222	0.290034	0.0126082
GCN4	1221.74	2218.56	2989.95	487.571	351.823	852.652	1409.74	1000.23	1234.32	1074.5	1093.68	1799.23		2409.75	2218.56	3759.99	606.387	450.797	852.652	1409.74	1367.34	2315.91	1480.8	1523.22	1799.23		2796.1	636.612	1697.66	1601.08		GCN4	0.227678	0.0123729	0.607154	0.128868	0.572612	0.0733232
GIS2	1490.74	2921.56	2766.95	1681.57	1640.82	1671.65	3649.74	2531.23	1742.32	4147.5	4194.68	5486.23		2940.33	2921.56	3479.56	2091.35	2102.42	1671.65	3649.74	3460.26	3269.05	5715.82	5842.11	5486.23		3113.81	1955.14	3459.69	5681.38		GIS2	0.627892	0.00745892	1.11108	0.180421	1.82457	0.000259473
GNP1	2389.74	7450.56	6937.95	2559.57	4239.82	4955.65	8185.74	5065.23	4785.32	7032.5	8169.68	16725.2		4713.5	7450.56	8724.78	3183.31	5432.56	4955.65	8185.74	6924.31	8978.52	9691.74	11378.3	16725.2		6962.95	4523.84	8029.53	12598.4		GNP1	0.649702	0.148926	1.15318	0.466249	1.80935	0.0810415
GPD2	4671.74	12245.6	6964.95	1698.57	2379.82	2402.65	8333.74	5035.23	4302.32	2724.5	2568.68	4528.23		9214.49	12245.6	8758.73	2112.5	3049.31	2402.65	8333.74	6883.3	8072.29	3754.73	3577.51	4528.23		10072.9	2521.49	7763.11	3953.49		GPD2	0.250323	0.00259621	0.770691	0.122321	0.392487	0.00567931
HAC1	159.744	342.56	363.947	167.571	214.823	271.652	388.744	299.229	224.319	545.498	498.682	685.226		315.076	342.56	457.68	208.406	275.256	271.652	388.744	409.054	420.882	751.77	694.535	685.226		371.772	251.771	406.226	710.51		HAC1	0.67722	0.0696783	1.09268	0.483624	1.91115	0.00219054
HAP2	40.7435	109.56	80.9472	1	1	1	1	1	1	115.498	106.682	149.226		80.362	109.56	101.795	1	1	1	1	1	1	159.172	148.58	149.226		97.2388	1	1	152.326		HAP2	0.010284	0.000385078	0.010284	0.000385078	1.56651	0.00419891
HAP3	1	1	1	1	1	1	1	1	1	1	1	1		1	1	1	1	1	1	1	1	1	1	1	1		1	1	1	1		HAP3	1	1	1	1	1	1
HAP43	1	124.56	128.947	1	1	1	148.744	69.2286	95.319	221.498	230.682	418.226		1	124.56	162.157	1	1	1	148.744	94.6374	178.844	305.254	321.28	418.226		95.5722	1	140.741	348.253		HAP43	0.0104633	0.125827	1.47262	0.456463	3.64388	0.0138704
HEM1	252.744	459.56	301.947	62.5705	111.823	110.652	323.744	219.229	127.319	292.498	417.682	602.226		498.508	459.56	379.712	77.8184	143.28	110.652	323.744	299.692	238.884	403.102	581.723	602.226		445.927	110.584	287.44	529.017		HEM1	0.247986	0.00108065	0.64459	0.021303	1.18633	0.314254
HGT7	5342.74	10108.6	3161.95	3390.57	1140.82	2571.65	4857.74	3355.23	2267.32	5487.5	5836.68	11521.2		10538	10108.6	3976.29	4216.82	1461.76	2571.65	4857.74	4586.69	4254.09	7562.52	8128.99	11521.2		8207.6	2750.08	4566.18	9070.91		HGT7	0.335064	0.0736249	0.556335	0.161978	1.10518	0.742681
HOG1	143.744	384.56	423.947	184.571	293.823	306.652	611.744	390.229	293.319	782.498	876.682	1111.23		283.518	384.56	533.133	229.549	376.48	306.652	611.744	533.454	550.344	1078.39	1220.99	1111.23		400.403	304.227	565.18	1136.87		HOG1	0.759801	0.316067	1.41153	0.0969163	2.83931	0.000947817
HSP104	1945.74	3885.56	2634.95	1035.57	1881.82	1776.65	1614.74	1001.23	1138.32	1733.5	1988.68	2981.23		3837.76	3885.56	3313.56	1287.93	2411.21	1776.65	1614.74	1368.71	2135.79	2389	2769.72	2981.23		3678.96	1825.26	1706.41	2713.31		HSP104	0.496136	0.00767048	0.46383	0.0024735	0.737522	0.0186299
HSP70	2987.74	10007.6	5040.95	2000.57	4295.82	4550.65	4968.74	3782.23	2821.32	2337.5	2670.68	4464.23		5892.99	10007.6	6339.22	2488.09	5504.32	4550.65	4968.74	5170.41	5293.54	3221.39	3719.57	4464.23		7413.26	4181.02	5144.23	3801.73		HSP70	0.563992	0.109973	0.693924	0.157555	0.512829	0.0558057
HTA1	1954.74	2697.56	2518.95	2686.57	2379.82	2492.65	4332.74	3157.23	1879.32	5151.5	5277.68	5646.23		3855.51	2697.56	3167.69	3341.26	3049.31	2492.65	4332.74	4316.02	3526.1	7099.47	7350.45	5646.23		3240.25	2961.07	4058.29	6698.71		HTA1	0.91384	0.541081	1.25246	0.129095	2.06734	0.00532409
HTA2	350.744	579.56	502.947	606.571	483.823	578.652	1192.74	903.229	485.319	890.498	804.682	746.226		691.802	579.56	632.479	754.386	619.931	578.652	1192.74	1234.74	910.587	1227.23	1120.71	746.226		634.614	650.99	1112.69	1031.39		HTA2	1.0258	0.805262	1.75333	0.0110258	1.62522	0.0566579
HWP1	303.744	274.56	422.947	1	1	1	204.744	134.229	98.319	218.498	256.682	231.226		599.1	274.56	531.875	1	1	1	204.744	183.494	184.472	301.12	357.491	231.226		468.512	1	190.903	296.612		HWP1	0.00213442	0.00912307	0.407468	0.0488046	0.633095	0.178325
HYR1	1	1	1	1	1	1	1	1	1	1	1	1		1	1	1	1	1	1	1	1	1	1	1	1		1	1	1	1		HYR1	1	1	1	1	1	1
IFD6	653.744	1158.56	546.947	1	1	1	1108.74	855.229	337.319	166.498	151.682	179.226		1289.44	1158.56	687.81	1	1	1	1108.74	1169.12	632.899	229.457	211.253	179.226		1045.27	1	970.255	206.645		IFD6	0.000956692	0.00463304	0.928235	0.778445	0.197696	0.0102147
IHD1	1	1	1	1	1	1	1	1	1	1	1	1		1	1	1	1	1	1	1	1	1	1	1	1		1	1	1	1		IHD1	1	1	1	1	1	1
INO4	1	1	1	1	80.8226	94.6524	161.744	102.229	68.319	359.498	390.682	374.226		1	1	1	1	103.559	94.6524	161.744	139.749	128.184	495.437	544.119	374.226		1	66.0706	143.226	471.261		INO4	66.0706	0.121028	143.226	0.000133321	471.261	0.000740755
IRE1	74.7435	184.56	166.947	101.571	82.8226	164.652	154.744	91.2286	109.319	169.498	170.682	330.226		147.423	184.56	209.944	126.322	106.122	164.652	154.744	124.712	205.111	233.591	237.715	330.226		180.642	132.366	161.522	267.177		IRE1	0.73275	0.125479	0.894156	0.554274	1.47904	0.0761945
IRO1	39.7435	110.56	102.947	1	80.8226	62.6524	122.744	66.2286	1	106.498	142.682	205.226		78.3896	110.56	129.461	1	103.559	62.6524	122.744	90.5364	0	146.769	198.719	205.226		106.137	55.4039	71.0933	183.571		IRO1	0.522006	0.205603	0.669828	0.426735	1.72957	0.0310961
KIP4	1	110.56	65.9472	1	1	1	1	1	1	1	1	1		1	110.56	82.9316	1	1	1	1	1	1	1	1	1		64.4971	1	1	1		KIP4	0.0155046	0.128538	0.0155046	0.128538	0.0155046	0.128538
KRE1	265.744	784.56	367.947	94.5705	87.8226	196.652	654.744	442.229	327.319	450.498	400.682	689.226		524.149	784.56	462.71	117.616	112.529	196.652	654.744	604.539	614.137	620.847	558.046	689.226		590.473	142.266	624.473	622.707		KRE1	0.240935	0.011879	1.05758	0.750587	1.05459	0.775557
MAC1	1	1	1	1	1	1	1	1	1	1	1	1		1	1	1	1	1	1	1	1	1	1	1	1		1	1	1	1		MAC1	1	1	1	1	1	1
MAE1	59.7435	173.56	79.9472	1	1	1	1	1	1	1	1	1		117.837	173.56	100.537	1	1	1	1	1	1	1	1	1		130.645	1	1	1		MAE1	0.00765435	0.00416833	0.00765435	0.00416833	0.00765435	0.00416833
MBF1	1979.74	3386.56	3126.95	1368.57	2536.82	2760.65	3685.74	2660.23	1973.32	4907.5	5323.68	6585.23		3904.82	3386.56	3932.28	1702.08	3250.48	2760.65	3685.74	3636.61	3702.47	6763.2	7414.52	6585.23		3741.22	2571.07	3674.94	6920.98		MBF1	0.687228	0.0754031	0.982284	0.729383	1.84993	0.00049851
MDM34	665.744	1409.56	1057.95	471.571	493.823	635.652	744.744	576.229	534.319	539.498	605.682	1014.23		1313.1	1409.56	1330.42	586.488	632.744	635.652	744.744	787.721	1002.52	743.502	843.558	1014.23		1351.03	618.295	844.996	867.095		MDM34	0.457648	2.6446e-05	0.625447	0.00400959	0.641805	0.00458725
MET28	261.744	532.56	549.947	247.571	322.823	598.652	413.744	283.229	291.319	542.498	525.682	851.226		516.26	532.56	691.583	307.901	413.638	598.652	413.744	387.182	546.591	747.636	732.139	851.226		580.134	440.064	449.172	777		MET28	0.758555	0.240541	0.774256	0.153838	1.33935	0.0429561
NDT80	392.744	1071.56	829.947	229.571	172.823	210.652	528.744	299.229	291.319	279.498	336.682	655.226		774.643	1071.56	1043.7	285.515	221.441	210.652	528.744	409.054	546.591	385.186	468.911	655.226		963.299	239.203	494.796	503.108		NDT80	0.248316	0.00175557	0.513647	0.0108015	0.522275	0.0205356
NPR1	57.7435	240.56	257.947	117.571	130.823	189.652	265.744	186.229	166.319	328.498	349.682	681.226		113.893	240.56	324.38	146.221	167.625	189.652	265.744	254.58	312.058	452.715	487.016	681.226		226.277	167.833	277.461	540.319		NPR1	0.741713	0.402343	1.2262	0.466463	2.38786	0.0286545
NRG1	643.744	1411.56	889.947	678.571	525.823	833.652	1216.74	799.229	548.319	615.498	504.682	863.226		1269.71	1411.56	1119.15	843.932	673.746	833.652	1216.74	1092.57	1028.79	848.24	702.891	863.226		1266.81	783.777	1112.7	804.786		NRG1	0.618703	0.00870255	0.878351	0.201251	0.635287	0.00944044
PCK1	551.744	845.56	648.947	435.571	449.823	522.652	796.744	437.229	375.319	349.498	504.682	568.226		1088.25	845.56	816.08	541.715	576.366	522.652	796.744	597.704	704.197	481.656	702.891	568.226		916.631	546.911	699.548	584.258		PCK1	0.596654	0.0134995	0.763174	0.104306	0.637397	0.0366166
PES1	76.7435	179.56	191.947	1	1	1	184.744	104.229	69.319	185.498	269.682	239.226		151.368	179.56	241.382	1	1	1	184.744	142.483	130.061	255.641	375.597	239.226		190.77	1	152.429	290.155		PES1	0.00524192	0.00203633	0.799021	0.287978	1.52097	0.120652
PFK2	289.744	827.56	433.947	220.571	143.823	240.652	465.744	273.229	202.319	308.498	370.682	843.226		571.487	827.56	545.708	274.321	184.283	240.652	465.744	373.511	379.604	425.152	516.264	843.226		648.251	233.085	406.286	594.881		PFK2	0.35956	0.0114226	0.626742	0.0630803	0.91767	0.748829
PGA13	1	227.56	65.9472	1	1	1	875.744	562.229	437.319	1	1	1		1	227.56	82.9316	1	1	1	875.744	768.582	820.526	1	1	1		103.497	1	821.617	1		PGA13	0.00966211	0.198046	7.93856	0.000609593	0.00966211	0.198046
PGA17	1	1	1	1	1	1	1	1	1	1	1	1		1	1	1	1	1	1	1	1	1	1	1	1		1	1	1	1		PGA17	1	1	1	1	1	1
PGA25	1	1	1	1	1	1	1	1	1	1	1	1		1	1	1	1	1	1	1	1	1	1	1	1		1	1	1	1		PGA25	1	1	1	1	1	1
PGA34	1	1	1	1	1	1	1	1	1	1	1	1		1	1	1	1	1	1	1	1	1	1	1	1		1	1	1	1		PGA34	1	1	1	1	1	1
PGA37	1	87.5596	61.9472	118.571	156.823	135.652	86.7435	71.2286	40.319	1	1	1		0	87.5596	77.9014	147.465	200.94	135.652	86.7435	97.3715	75.649	1	1	1		55.1537	161.352	86.588	1		PGA37	2.92551	0.0361323	1.56994	0.330712	0.0181312	0.122425
PGA48	313.744	841.56	262.947	1	1	1	157.744	60.2286	1	1	1	1		618.824	841.56	330.668	1	1	1	157.744	82.3342	1	1	1	1		597.017	1	80.0259	1		PGA48	0.00167499	0.0157297	0.134043	0.0288085	0.00167499	0.0157297
PGA53	105.744	230.56	119.947	176.571	236.823	213.652	358.744	267.229	60.319	138.498	143.682	211.226		208.567	230.56	150.839	219.599	303.445	213.652	358.744	365.309	113.174	190.869	200.111	211.226		196.655	245.566	279.076	200.735		PGA53	1.24871	0.262026	1.41911	0.39369	1.02075	0.875761
PGA7	628.744	1507.56	1020.95	1	143.823	85.6524	545.744	335.229	356.319	492.498	605.682	1126.23		1240.13	1507.56	1283.89	1	184.283	85.6524	545.744	458.267	668.548	678.729	843.558	1126.23		1343.86	89.9783	557.52	882.838		PGA7	0.0669552	0.000219017	0.414865	0.00157253	0.656943	0.0407368
PHO89	1	1	1	1	1	1	336.744	305.229	1	663.498	283.682	189.226		1	1	1	1	1	1	336.744	417.256	1	914.39	395.095	189.226		1	1	251.333	499.571		PHO89	1	1	251.333	0.121719	499.571	0.0819597
PHR1	1	1	1	1	81.8226	73.6524	484.744	344.229	73.319	567.498	427.682	414.226		1	1	1	0	104.841	73.6524	484.744	470.57	137.566	782.089	595.65	414.226		1	59.4977	364.293	597.322		PHR1	59.4977	0.132961	364.293	0.0328199	597.322	0.00494312
PHR2	1012.74	2290.56	1702.95	1323.57	683.823	1092.65	2400.74	1751.23	1245.32	1256.5	1198.68	2099.23		1997.52	2290.56	2141.53	1646.11	876.194	1092.65	2400.74	2393.98	2336.55	1731.63	1669.45	2099.23		2143.21	1204.99	2377.09	1833.44		PHR2	0.562236	0.0184661	1.10913	0.0547758	0.855464	0.122436
PIL1	882.744	1618.56	1251.95	1856.57	973.823	1514.65	2080.74	1740.23	915.319	2070.5	1570.68	2226.23		1741.11	1618.56	1574.38	2309	1247.78	1514.65	2080.74	2378.94	1717.38	2853.43	2187.55	2226.23		1644.68	1690.48	2059.02	2422.4		PIL1	1.02784	0.893982	1.25193	0.104122	1.47287	0.0246426
PIR1	1868.74	5136.56	3897.95	1	1	1	12575.7	8858.23	8945.32	5179.5	5189.68	8823.23		3685.89	5136.56	4901.84	1	1	1	12575.7	12109.5	16783.8	7138.05	7227.89	8823.23		4574.76	1	13823	7729.72		PIR1	0.000218591	0.000525762	3.02158	0.00399089	1.68964	0.0112111
PLB5	1	1	1	1	1	1	1	1	1	1	1	1		1	1	1	1	1	1	1	1	1	1	1	1		1	1	1	1		PLB5	1	1	1	1	1	1
POL1	1	1	1	1	1	1	1	1	1	1	1	1		1	1	1	1	1	1	1	1	1	1	1	1		1	1	1	1		POL1	1	1	1	1	1	1
PRA1	1	1	1	1	1	1	1	1	1	1	1	1		1	1	1	1	1	1	1	1	1	1	1	1		1	1	1	1		PRA1	1	1	1	1	1	1
RBR1	1	1	1	1	1	1	1	1	1	1	1	1		1	1	1	1	1	1	1	1	1	1	1	1		1	1	1	1		RBR1	1	1	1	1	1	1
RBR2	63.7435	285.56	292.947	62.5705	221.823	168.652	205.744	148.229	110.319	511.498	626.682	776.226		125.727	285.56	368.394	77.8184	284.225	168.652	205.744	202.633	206.987	704.914	872.806	776.226		259.894	176.899	205.121	784.649		RBR2	0.680658	0.422366	0.789251	0.484808	3.01911	0.00368884
RBT1	1	1	1	1	1	1	1	1	1	1	1	1		1	1	1	1	1	1	1	1	1	1	1	1		1	1	1	1		RBT1	1	1	1	1	1	1
RBT5	1845.74	6430.56	3793.95	111.571	170.823	212.652	480.744	285.229	331.319	816.498	686.682	1913.23		3640.52	6430.56	4771.06	138.759	218.878	212.652	480.744	389.916	621.642	1125.25	956.371	1913.23		4947.38	190.097	497.434	1331.61		RBT5	0.0384237	0.00421015	0.100545	0.00542239	0.269155	0.0137666
RCT1	1391.74	3119.56	3213.95	2578.57	3472.82	3301.65	3187.74	2907.23	1437.32	3315.5	2781.68	3334.23		2745.06	3119.56	4041.68	3206.94	4449.79	3301.65	3187.74	3974.26	2696.79	4569.21	3874.17	3334.23		3302.1	3652.8	3286.27	3925.87		RCT1	1.1062	0.561749	0.995205	0.977831	1.1889	0.300943
RFG1	453.744	1369.56	1380.95	571.571	529.823	696.652	1692.74	1250.23	929.319	1580.5	1981.68	2670.23		894.958	1369.56	1736.6	710.857	678.871	696.652	1692.74	1709.1	1743.65	2178.14	2759.97	2670.23		1333.71	695.46	1715.16	2536.11		RFG1	0.521449	0.058927	1.28601	0.193134	1.90155	0.0166365
RFX2	1	1	1	1	1	1	1	1	1	1	1	1		1	1	1	1	1	1	1	1	1	1	1	1		1	1	1	1		RFX2	1	1	1	1	1	1
RHR2	4348.74	13503.6	7695.95	2300.57	2220.82	2463.65	10489.7	5746.23	4651.32	4202.5	4295.68	8737.23		8577.41	13503.6	9678	2861.2	2845.58	2463.65	10489.7	7855.26	8727.1	5791.61	5982.78	8737.23		10586.3	2723.48	9024.03	6837.21		RHR2	0.257264	0.00630898	0.852424	0.405539	0.645853	0.101599
RIM101	215.744	926.56	696.947	643.571	975.823	886.652	1859.74	1425.23	715.319	1749.5	1801.68	2616.23		425.53	926.56	876.442	800.402	1250.34	886.652	1859.74	1948.33	1342.13	2411.05	2509.28	2616.23		742.844	979.131	1716.73	2512.18		RIM101	1.31808	0.324849	2.31103	0.0169688	3.38185	0.000481053
RNR22	184.744	275.56	91.9472	81.5705	70.8226	94.6524	119.744	62.2286	1	1	1	1		364.386	275.56	115.628	101.448	90.7463	94.6524	119.744	85.0682	0	1	1	1		251.858	95.6157	68.2706	1		RNR22	0.379642	0.0985612	0.271068	0.086085	0.0039705	0.0261327
ROB1	302.744	734.56	814.947	418.571	595.823	889.652	1133.74	801.229	666.319	1275.5	1350.68	1860.23		597.128	734.56	1024.83	520.572	763.438	889.652	1133.74	1095.3	1250.19	1757.81	1881.15	1860.23		785.507	724.554	1159.75	1833.06		ROB1	0.922404	0.732391	1.47643	0.0495814	2.33361	0.00135325
RPN4	1670.74	3343.56	2928.95	1907.57	2016.82	2556.65	3586.74	2318.23	2113.32	3079.5	2938.68	4428.23		3295.36	3343.56	3683.28	2372.43	2584.19	2556.65	3586.74	3169.08	3965.14	4243.97	4092.83	4428.23		3440.73	2504.42	3573.66	4255.01		RPN4	0.727875	0.0025307	1.03863	0.636473	1.23666	0.00641463
RTA3	1	1	1	1	1	1	93.7435	50.2286	1	1	61.6815	111.226		1	1	1	1	1	1	93.7435	68.6639	0	0	85.9065	111.226		1	1	54.1358	65.7108		RTA3	1	1	54.1358	0.130782	65.7108	0.126896
SAP1	1	1	1	1	1	1	1	1	1	1	1	1		1	1	1	1	1	1	1	1	1	1	1	1		1	1	1	1		SAP1	1	1	1	1	1	1
SAP10	1	1	1	67.5705	116.823	147.652	114.744	79.2286	48.319	99.4978	87.6815	164.226		1	1	1	84.0368	149.687	147.652	114.744	108.308	90.6591	137.122	122.118	164.226		1	127.125	104.57	141.155		SAP10	127.125	0.00425373	104.57	0.000135682	141.155	0.000340685
SAP2	1	1	1	1	1	1	1	1	1	1	1	1		1	1	1	1	1	1	1	1	1	1	1	1		1	1	1	1		SAP2	1	1	1	1	1	1
SAP4	1	1	1	1	1	1	1	1	1	1	1	1		1	1	1	1	1	1	1	1	1	1	1	1		1	1	1	1		SAP4	1	1	1	1	1	1
SAP5	1	55.5596	61.9472	1	90.8226	86.6524	1	1	1	1	1	1		1	55.5596	77.9014	1	116.373	86.6524	1	1	1	1	1	1		44.487	67.675	1	1		SAP5	1.52123	0.609391	0.0224785	0.133635	0.0224785	0.133635
SAP6	1	1	1	1	1	1	1	1	1	1	1	1		1	1	1	1	1	1	1	1	1	1	1	1		1	1	1	1		SAP6	1	1	1	1	1	1
SAP9	140.744	641.56	383.947	633.571	775.823	752.652	1449.74	1171.23	503.319	1473.5	1374.68	1711.23		277.601	641.56	482.831	787.966	994.076	752.652	1449.74	1601.1	944.359	2030.68	1914.58	1711.23		467.33	844.898	1331.74	1885.49		SAP9	1.80792	0.0434202	2.84967	0.0183703	4.03461	0.000546031
SCW11	54.7435	61.5596	1	1	1	1	1	1	1	1	1	1		107.975	61.5596	0	1	1	1	1	1	1	1	1	1		56.5117	1	1	1		SCW11	0.0176955	0.150536	0.0176955	0.150536	0.0176955	0.150536
SCW4	1	1	1	1	1	1	1	1	1	1	1	1		1	1	1	1	1	1	1	1	1	1	1	1		1	1	1	1		SCW4	1	1	1	1	1	1
SEF1	274.744	688.56	441.947	1	1	1	1	1	1	1	1	1		541.901	688.56	555.768	1	1	1	1	1	1	1	1	1		595.41	1	1	1		SEF1	0.00167952	0.000220351	0.00167952	0.000220351	0.00167952	0.000220351
SEF2	39.7435	54.5596	142.947	159.571	145.823	215.652	308.744	234.229	181.319	254.498	255.682	350.226		78.3896	54.5596	179.762	198.456	186.845	215.652	308.744	320.197	340.202	350.733	356.099	350.226		104.237	200.318	323.048	352.352		SEF2	1.92175	0.0707725	3.09916	0.00517771	3.38029	0.00296326
SGA1	81.7435	205.56	226.947	107.571	60.8226	87.6524	297.744	223.229	169.319	278.498	325.682	436.226		161.23	205.56	285.396	133.784	77.9331	87.6524	297.744	305.16	317.687	383.808	453.59	436.226		217.395	99.79	306.863	424.541		SGA1	0.459026	0.043027	1.41155	0.0718476	1.95286	0.00782773
SIN3	113.744	289.56	270.947	129.571	156.823	171.652	360.744	265.229	200.319	463.498	454.682	720.226		224.346	289.56	340.728	161.146	200.94	171.652	360.744	362.575	375.851	638.763	633.254	720.226		284.878	177.913	366.39	664.081		SIN3	0.624522	0.0401594	1.28613	0.0746383	2.33111	0.000985459
SIT1	47.7435	215.56	225.947	1	1	1	592.744	386.229	251.319	221.498	238.682	303.226		94.1687	215.56	284.139	1	1	1	592.744	527.985	471.541	305.254	332.422	303.226		197.956	1	530.757	313.634		SIT1	0.00505164	0.0238821	2.68119	0.00713684	1.58436	0.10926
SMC2	1	1	1	1	1	1	1	1	1	1	1	1		1	1	1	1	1	1	1	1	1	1	1	1		1	1	1	1		SMC2	1	1	1	1	1	1
SOD4	1	1	1	1	1	1	134.744	65.2286	46.319	319.498	303.682	387.226		1	1	1	1	1	1	134.744	89.1693	86.9066	440.312	422.95	387.226		1	1	103.606	416.829		SOD4	1	1	103.606	0.00275411	416.829	1.18557e-05
SOD5	1	1	1	1	1	1	1	1	1	1	1	1		1	1	1	1	1	1	1	1	1	1	1	1		1	1	1	1		SOD5	1	1	1	1	1	1
SOD6	1	1	1	1	1	1	1	1	1	1	1	1		1	1	1	1	1	1	1	1	1	1	1	1		1	1	1	1		SOD6	1	1	1	1	1	1
SOG2	47.7435	138.56	102.947	1	52.8226	66.6524	141.744	91.2286	55.319	140.498	144.682	306.226		94.1687	138.56	129.461	1	67.6826	66.6524	141.744	124.712	103.793	193.625	201.504	306.226		120.73	44.7783	123.416	233.785		SOG2	0.370897	0.0439973	1.02225	0.884953	1.93643	0.0432987
SSB1	1112.74	2586.56	2079.95	1604.57	1390.82	1416.65	3108.74	2200.23	1291.32	2032.5	1969.68	3076.23		2194.76	2586.56	2615.63	1995.59	1782.09	1416.65	3108.74	3007.78	2422.86	2801.06	2743.26	3076.23		2465.65	1731.44	2846.46	2873.51		SSB1	0.702226	0.0276036	1.15445	0.207065	1.16542	0.0746438
STF2	8325.74	10848.6	7386.95	2795.57	5093.82	5241.65	7242.74	5247.23	3494.32	8141.5	9792.68	10668.2		16421.6	10848.6	9289.42	3476.82	6526.81	5241.65	7242.74	7173.11	6556.27	11220.1	13638.7	10668.2		12186.5	5081.76	6990.71	11842.3		STF2	0.416998	0.0384664	0.573642	0.0753315	0.971756	0.890602
STP2	1150.74	2487.56	2393.95	727.571	982.823	1314.65	2063.74	1453.23	1300.32	1575.5	1529.68	2443.23		2269.71	2487.56	3010.5	904.872	1259.31	1314.65	2063.74	1986.6	2439.74	2171.25	2130.45	2443.23		2589.26	1159.61	2163.36	2248.31		STP2	0.447855	0.00493937	0.835515	0.177527	0.868323	0.229636
SUT1	87.7435	110.56	98.9472	1	1	1	1	1	1	1	1	1		173.064	110.56	124.431	1	1	1	1	1	1	1	1	1		136.018	1	1	1		SUT1	0.00735196	0.0020517	0.00735196	0.0020517	0.00735196	0.0020517
TEC1	738.744	2425.56	3499.95	1	84.8226	104.652	635.744	321.229	636.319	94.4978	109.682	346.226		1457.09	2425.56	4401.34	1	108.685	104.652	635.744	439.129	1193.9	130.231	152.758	346.226		2761.33	71.1124	756.258	209.738		TEC1	0.0257529	0.0361299	0.273875	0.0886813	0.0759556	0.0425572
TPK1	581.744	956.56	902.947	61.5705	83.8226	140.652	172.744	84.2286	101.319	322.498	416.682	472.226		1147.42	956.56	1135.5	76.5747	107.403	140.652	172.744	115.143	190.101	444.446	580.33	472.226		1079.83	108.21	159.329	499.001		TPK1	0.100211	0.000112782	0.147551	0.000151061	0.462112	0.00144931
TPK2	147.744	253.56	123.947	209.571	115.823	202.652	400.744	309.229	161.319	318.498	272.682	351.226		291.408	253.56	155.869	260.641	148.406	202.652	400.744	422.724	302.677	438.933	379.775	351.226		233.612	203.9	375.382	389.978		TPK2	0.872813	0.596766	1.60686	0.060572	1.66934	0.0310142
TPS2	1038.74	2225.56	1470.95	316.571	559.823	556.652	920.744	636.229	639.319	849.498	960.682	1704.23		2048.81	2225.56	1849.78	393.716	717.311	556.652	920.744	869.743	1199.53	1170.72	1337.98	1704.23		2041.38	555.893	996.672	1404.31		TPS2	0.272312	0.000487595	0.488234	0.00219435	0.687921	0.0291047
TRR1	230.744	660.56	350.947	282.571	379.823	300.652	741.744	464.229	264.319	443.498	377.682	588.226		455.116	660.56	441.332	351.43	486.674	300.652	741.744	634.614	495.932	611.2	526.013	588.226		519.002	379.585	624.096	575.146		TRR1	0.731375	0.196449	1.20249	0.354469	1.10818	0.497438
TRX1	2038.74	2636.56	2131.95	2891.57	1462.82	2474.65	1972.74	1657.23	1082.32	2087.5	2034.68	2303.23		4021.19	2636.56	2681.02	3596.22	1874.34	2474.65	1972.74	2265.48	2030.72	2876.86	2833.79	2303.23		3112.92	2648.4	2089.65	2671.29		TRX1	0.850777	0.531467	0.671281	0.0916385	0.858129	0.418682
TTR1	2445.74	2946.56	2835.95	1671.57	2182.82	2566.65	1979.74	1540.23	1715.32	2037.5	2166.68	2233.23		4823.96	2946.56	3566.33	2078.92	2796.89	2566.65	1979.74	2105.54	3218.39	2807.95	3017.63	2233.23		3778.95	2480.82	2434.56	2686.27		TTR1	0.656484	0.0931909	0.644242	0.118485	0.710851	0.142687
TUP1	1	1	1	70.5705	41.8226	56.6524	84.7435	61.2286	1	80.4978	105.682	158.226		1	1	1	87.7679	53.5881	56.6524	84.7435	83.7012	1	110.937	147.187	158.226		1	66.0028	56.1482	138.783		TUP1	66.0028	0.00399483	56.1482	0.120961	138.783	0.000645915
TYE7	2204.74	3211.56	1514.95	587.571	620.823	1106.65	851.744	391.229	351.319	922.498	996.682	1575.23		4348.61	3211.56	1905.11	730.756	795.471	1106.65	851.744	534.821	659.167	1271.33	1388.12	1575.23		3155.09	877.626	681.91	1411.56		TYE7	0.278162	0.0334253	0.21613	0.0254933	0.44739	0.0703985
UCF1	2471.74	3962.56	2214.95	2695.57	1592.82	3665.65	2539.74	1629.23	1187.32	2320.5	2351.68	4273.23		4875.24	3962.56	2785.39	3352.46	2040.91	3665.65	2539.74	2227.2	2227.72	3197.96	3275.29	4273.23		3874.4	3019.67	2331.56	3582.16		UCF1	0.779392	0.336517	0.601786	0.0658007	0.924572	0.696542
UGA32	1	1	1	1	1	1	1	1	1	1	1	1		1	1	1	1	1	1	1	1	1	1	1	1		1	1	1	1		UGA32	1	1	1	1	1	1
UGP1	744.744	1625.56	930.947	719.571	875.823	805.652	1623.74	1079.23	671.319	491.498	424.682	546.226		1468.92	1625.56	1170.71	894.923	1122.21	805.652	1623.74	1475.34	1259.57	677.351	591.472	546.226		1421.73	940.928	1452.88	605.016		UGP1	0.661819	0.0422327	1.02191	0.863686	0.425549	0.00417408
UME6	1	1	1	1	1	1	1	1	1	1	1	1		1	1	1	1	1	1	1	1	1	1	1	1		1	1	1	1		UME6	1	1	1	1	1	1
UPC2	1	1	1	1	1	1	1	1	1	1	1	1		1	1	1	1	1	1	1	1	1	1	1	1		1	1	1	1		UPC2	1	1	1	1	1	1
WH11	9186.74	11681.6	11513.9	36653.6	26031.8	39509.7	32831.7	30434.2	21033.3	18080.5	15607.7	13943.2		18119.8	11681.6	14479.3	45585.7	33355	39509.7	32831.7	41604.5	39464.1	24917.4	21737.5	13943.2		14760.2	39483.5	37966.8	20199.4		WH11	2.67499	0.00345726	2.57223	0.00199335	1.3685	0.221073
YHB1	12712.7	22461.6	20554.9	820.571	1678.82	1503.65	4910.74	2896.23	3289.32	7317.5	13161.7	15374.2		25074.5	22461.6	25848.8	1020.54	2151.11	1503.65	4910.74	3959.23	6171.63	10084.5	18330.8	15374.2		24461.6	1558.43	5013.87	14596.5		YHB1	0.0637093	2.87788e-05	0.204969	8.72188e-05	0.596712	0.0197014
YWP1	700.744	1909.56	945.947	6699.57	3443.82	6523.65	4771.74	3300.23	1906.32	4237.5	2950.68	6387.23		1382.14	1909.56	1189.57	8332.19	4412.63	6523.65	4771.74	4511.51	3576.76	5839.85	4109.54	6387.23		1493.76	6422.83	4286.67	5445.54		YWP1	4.29978	0.0128937	2.86972	0.00269896	3.64553	0.0053515
ZAP1	1	1	1	1	1	1	1	1	1	1	1	1		1	1	1	1	1	1	1	1	1	1	1	1		1	1	1	1		ZAP1	1	1	1	1	1	1
ZCF20	40.7435	122.56	118.947	1	1	1	92.7435	69.2286	1	59.4978	1	105.226		80.362	122.56	149.581	1	1	1	92.7435	94.6374	1	81.9961	1	105.226		117.501	1	62.4603	62.4074		ZCF20	0.00851056	0.00443864	0.531573	0.212735	0.531122	0.218116
ZCF3	1261.74	2054.56	1896.95	429.571	612.823	653.652	496.744	288.229	442.319	712.498	867.682	1273.23		2488.65	2054.56	2385.5	534.253	785.221	653.652	496.744	394.017	829.907	981.919	1208.46	1273.23		2309.57	657.709	573.556	1154.53		ZCF3	0.284776	0.000383032	0.248339	0.000727755	0.499892	0.0018594
ZCF31	1	1	1	1	1	1	1	1	1	1	1	1		1	1	1	1	1	1	1	1	1	1	1	1		1	1	1	1		ZCF31	1	1	1	1	1	1
ZCF34	43.7435	127.56	96.9472	1	1	1	1	1	1	91.4978	118.682	205.226		86.2792	127.56	121.915	1	1	1	1	1	1	126.096	165.293	205.226		111.918	1	1	165.538		ZCF34	0.00893511	0.00101211	0.00893511	0.00101211	1.4791	0.110557
ZCF39	139.744	261.56	244.947	95.5705	124.823	198.652	206.744	167.229	103.319	464.498	560.682	672.226		275.628	261.56	308.032	118.86	159.937	198.652	206.744	228.606	193.854	640.141	780.885	672.226		281.74	159.15	209.734	697.751		ZCF39	0.564882	0.010272	0.744425	0.0135599	2.47658	0.000745204
ZCF7	1	1	1	1	1	1	1	1	1	1	1	1		1	1	1	1	1	1	1	1	1	1	1	1		1	1	1	1		ZCF7	1	1	1	1	1	1
ZRT1	1	1	1	1	1	1	1	1	1	1	1	1		1	1	1	1	1	1	1	1	1	1	1	1		1	1	1	1		ZRT1	1	1	1	1	1	1
ZRT2	1	1	1	64.5705	106.823	84.6524	1	1	1	121.498	73.6815	119.226		1	1	1	80.3058	136.874	84.6524	1	1	1	167.441	102.619	119.226		1	100.611	1	129.762		ZRT2	100.611	0.00539626	1	1	129.762	0.00269455
orf19.1424	1	1	1	1	1	1	113.744	50.2286	1	82.4978	61.6815	107.226		1	1	1	1	1	1	113.744	68.6639	1	113.693	85.9065	107.226		1	1	60.8025	102.275		orf19.1424	1	1	60.8025	0.144817	102.275	0.000270712
orf19.1534	1	1	1	1	1	1	1	1	1	1	1	1		1	1	1	1	1	1	1	1	1	1	1	1		1	1	1	1		orf19.1534	1	1	1	1	1	1
orf19.1691	1	1	1	1585.57	576.823	1447.65	1352.74	1216.23	254.319	294.498	222.682	386.226		1	1	1	1971.96	739.093	1447.65	1352.74	1662.62	477.17	405.858	310.138	386.226		1	1386.23	1164.18	367.407		orf19.1691	1386.23	0.0178743	1164.18	0.0305892	367.407	0.000231784
orf19.1862	2270.74	3336.56	2396.95	5210.57	5015.82	6584.65	4373.74	3747.23	2419.32	3503.5	3046.68	3646.23		4478.79	3336.56	3014.27	6480.34	6426.86	6584.65	4373.74	5122.57	4539.28	4828.3	4243.24	3646.23		3609.87	6497.28	4678.53	4239.26		orf19.1862	1.79987	0.0029508	1.29604	0.0989024	1.17435	0.324115
orf19.2125	5414.74	7409.56	6970.95	2563.57	3283.82	4134.65	6093.74	4757.23	3751.32	7275.5	7370.68	7517.23		10680	7409.56	8766.28	3188.29	4207.62	4134.65	6093.74	6503.27	7038.47	10026.6	10265.5	7517.23		8951.94	3843.52	6545.16	9269.77		orf19.2125	0.429351	0.00703699	0.731144	0.0713796	1.0355	0.817962
orf19.3615	59.7435	127.56	95.9472	143.571	83.8226	127.652	156.744	145.229	73.319	304.498	270.682	367.226		117.837	127.56	120.658	178.557	107.403	127.652	156.744	198.532	137.566	419.64	376.99	367.226		122.018	137.871	164.28	387.952		orf19.3615	1.12992	0.499245	1.34636	0.0812738	3.17946	8.36054e-05
orf19.409	8163.74	13676.6	12609.9	1420.57	3285.82	3473.65	4779.74	2574.23	4498.32	5169.5	8051.68	10670.2		16102.1	13676.6	15857.6	1766.75	4210.18	3473.65	4779.74	3519.04	8440.03	7124.27	11213.9	10670.2		15212.1	3150.2	5579.61	9669.47		orf19.409	0.207085	0.000336927	0.366788	0.00443606	0.635645	0.0207539
orf19.411	195.744	437.56	312.947	205.571	375.823	281.652	627.744	395.229	220.319	381.498	359.682	503.226		386.082	437.56	393.545	255.666	481.548	281.652	627.744	540.289	413.377	525.756	500.944	503.226		405.729	339.622	527.136	509.975		orf19.411	0.837067	0.417214	1.29923	0.131899	1.25694	0.00433495
orf19.4174	1	1	1	1	89.8226	81.6524	84.7435	52.2286	1	70.4978	103.682	187.226		1	1	1	0	115.091	81.6524	84.7435	71.398	1	97.1556	144.402	187.226		1	65.5812	52.0472	142.928		orf19.4174	65.5812	0.131851	52.0472	0.124317	142.928	0.00548345
orf19.449	864.744	1371.56	1331.95	286.571	739.823	732.652	462.744	275.229	455.319	595.498	869.682	1022.23		1705.61	1371.56	1674.98	356.405	947.948	732.652	462.744	376.245	854.299	820.677	1211.24	1022.23		1584.05	679.002	564.429	1018.05		orf19.449	0.428649	0.0111917	0.35632	0.00494981	0.642687	0.021824
orf19.4706	99.7435	149.56	226.947	581.571	429.823	486.652	765.744	710.229	265.319	968.498	911.682	727.226		196.733	149.56	285.396	723.294	550.739	486.652	765.744	970.903	497.808	1334.72	1269.74	727.226		210.563	586.895	744.818	1110.56		orf19.4706	2.78727	0.00973568	3.53727	0.0200259	5.27425	0.0102105
orf19.5517	95.7435	238.56	1	176.571	65.8226	77.6524	270.744	172.229	1	99.4978	60.6815	1		188.843	238.56	0	219.599	84.3397	77.6524	270.744	235.441	1	137.122	84.5137	1		142.468	127.197	168.728	73.8784		orf19.5517	0.892813	0.867892	1.18433	0.825844	0.518563	0.454619
orf19.5626	302.744	647.56	574.947	82.5705	83.8226	149.652	311.744	203.229	271.319	308.498	384.682	591.226		597.128	647.56	723.022	102.692	107.403	149.652	311.744	277.819	509.066	425.152	535.762	591.226		655.903	119.916	366.21	517.38		orf19.5626	0.182826	0.00017093	0.558329	0.0231	0.788806	0.0856464
orf19.5848	1	1	1	1	1	1	1	1	1	1	60.6815	125.226		1	1	1	1	1	1	1	1	1	1	84.5137	125.226		1	1	1	69.9132		orf19.5848	1	1	1	1	69.9132	0.135048
orf19.6578	559.744	1316.56	835.947	112.571	207.823	242.652	648.744	468.229	493.319	496.498	435.682	714.226		1104.03	1316.56	1051.24	140.003	266.287	242.652	648.744	640.082	925.597	684.242	606.792	714.226		1157.28	216.314	738.141	668.42		orf19.6578	0.186916	0.000470366	0.637825	0.0277542	0.57758	0.004967
orf19.6660	575.744	1498.56	1358.95	125.571	329.823	343.652	282.744	101.229	304.319	287.498	402.682	910.226		1135.59	1498.56	1708.94	156.171	422.608	343.652	282.744	138.382	570.983	396.211	560.832	910.226		1447.7	307.477	330.703	622.423		orf19.6660	0.212391	0.00352885	0.228434	0.00603669	0.429941	0.0216923
orf19.670.2	317.744	452.56	643.947	910.571	1875.82	1620.65	1786.74	1168.23	1545.32	1146.5	1052.68	1229.23		626.714	452.56	809.792	1132.47	2403.53	1620.65	1786.74	1597	2899.43	1580.03	1466.11	1229.23		629.689	1718.88	2094.39	1425.12		orf19.670.2	2.72973	0.0471402	3.32607	0.0250149	2.26322	0.00551132
ARP3	50.7435	117.56	71.9472	189.571	212.823	187.652	289.744	207.229	106.319	203.498	162.682	213.226		100.086	117.56	90.4768	235.767	272.693	187.652	289.744	283.287	199.482	280.448	226.573	213.226		102.707	232.038	257.504	240.082		ARP3	2.25921	0.00748909	2.50716	0.00680422	2.33754	0.00336573
CLN3	517.744	1110.56	1262.95	269.571	170.823	331.652	787.744	583.229	461.319	419.498	529.682	762.226		1021.19	1110.56	1588.21	335.262	218.878	331.652	787.744	797.29	865.556	578.125	737.71	762.226		1239.99	295.264	816.863	692.687		CLN3	0.238119	0.00631787	0.658767	0.0759086	0.558624	0.0417764
CMK2	96.7435	195.56	201.947	196.571	206.823	255.652	348.744	243.229	137.319	420.498	448.682	474.226		190.816	195.56	253.958	244.473	265.006	255.652	348.744	332.5	257.647	579.503	624.898	474.226		213.444	255.044	312.964	559.542		CMK2	1.1949	0.120635	1.46625	0.0452926	2.62149	0.00212385
YRA1	237.744	638.56	516.947	291.571	279.823	379.652	667.744	477.229	272.319	635.498	573.682	910.226		468.923	638.56	650.084	362.623	358.542	379.652	667.744	652.385	510.942	875.803	798.991	910.226		585.855	366.939	610.357	861.673		YRA1	0.626331	0.0205518	1.04182	0.76608	1.47079	0.0147695
orf19.3456	1	1	1	1	1	1	1	1	1	1	1	1		1	1	1	1	1	1	1	1	1	1	1	1		1	1	1	1		orf19.3456	1	1	1	1	1	1

## Sheet: CaSm_Up & downregulated
			529L/SC5314				#5/SC5314					#2/SC5314					Significantly down and up regulated genes
		PIR1	0.000218591			ACE2	1				ACE2	1					529L			#5			#2			Downregulated	Upregulated
		IFD6	0.000956692			SEF1	0.00167952				PGA48	0.00167499				PIR1	0.000218591		SEF1	0.00167952		PGA48	0.00167499		529L	59	15
		PGA48	0.00167499			SUT1	0.00735196				SEF1	0.00167952				IFD6	0.000956692		SUT1	0.00735196		SEF1	0.00167952		#5	26	27
		SEF1	0.00167952			MAE1	0.00765435				RNR22	0.0039705				PGA48	0.00167499		MAE1	0.00765435		RNR22	0.0039705		#2	19	43
		HWP1	0.00213442			ZCF34	0.00893511				SUT1	0.00735196				SEF1	0.00167952		ZCF34	0.00893511		SUT1	0.00735196
		ALS5	0.00463039			HAP2	0.010284				MAE1	0.00765435				HWP1	0.00213442		HAP2	0.010284		MAE1	0.00765435
		SIT1	0.00505164			KIP4	0.0155046				PGA13	0.00966211				ALS5	0.00463039		RBT5	0.100545		TEC1	0.0759556
		FKH2	0.00514164			SCW11	0.0176955				KIP4	0.0155046				SIT1	0.00505164		PGA48	0.134043		BRG1	0.187788
		PES1	0.00524192			SAP5	0.0224785				SCW11	0.0176955				FKH2	0.00514164		TPK1	0.147551		IFD6	0.197696
		SUT1	0.00735196			RBT5	0.100545				PGA37	0.0181312				PES1	0.00524192		FDH1	0.180178		RBT5	0.269155
		MAE1	0.00765435			PGA48	0.134043				SAP5	0.0224785				SUT1	0.00735196		YHB1	0.204969		GCA2	0.290034
		ZCF20	0.00851056			TPK1	0.147551				TEC1	0.0759556				MAE1	0.00765435		TYE7	0.21613		GAL1	0.32175
		ZCF34	0.00893511			FDH1	0.180178				BRG1	0.187788				ZCF20	0.00851056		AOX2	0.221951		GPD2	0.392487
		PGA13	0.00966211			YHB1	0.204969				IFD6	0.197696				ZCF34	0.00893511		orf19.6660	0.228434		AOX2	0.4204
		HAP2	0.010284			TYE7	0.21613				RBT5	0.269155				HAP2	0.010284		GAL1	0.232077		UGP1	0.425549
		HAP43	0.0104633			AOX2	0.221951				GCA2	0.290034				TEC1	0.0257529		ZCF3	0.248339		orf19.6660	0.429941
		CHT2	0.0133196			orf19.6660	0.228434				GAL1	0.32175				RBT5	0.0384237		ALS7	0.31478		ADH5	0.439468
		KIP4	0.0155046			GAL1	0.232077				GPD2	0.392487				FDH1	0.0543304		orf19.449	0.35632		FDH1	0.440679
		SCW11	0.0176955			ZCF3	0.248339				AOX2	0.4204				YHB1	0.0637093		orf19.409	0.366788		ALS7	0.453222
		TEC1	0.0257529			RNR22	0.271068				UGP1	0.425549				PGA7	0.0669552		HWP1	0.407468		TPK1	0.462112
		RBT5	0.0384237			TEC1	0.273875				orf19.6660	0.429941				GCA2	0.0748851		CPH2	0.40776		HTA1	2.06734
		FDH1	0.0543304			ALS7	0.31478				ADH5	0.439468				TPK1	0.100211		PGA7	0.414865		CDR1	2.06891
		YHB1	0.0637093			orf19.449	0.35632				FDH1	0.440679				FRP1	0.12343		ALS3	0.438241		CAP1	2.23558
		PGA7	0.0669552			orf19.409	0.366788				TYE7	0.44739				AHR1	0.165541		HSP104	0.46383		orf19.670.2	2.26322
		GCA2	0.0748851			HWP1	0.407468				ALS7	0.453222				BRG1	0.178877		FRP1	0.471738		SIN3	2.33111
		TPK1	0.100211			CPH2	0.40776				TPK1	0.462112				orf19.5626	0.182826		GCA2	0.472052		ROB1	2.33361
		FRP1	0.12343			PGA7	0.414865				ZCF3	0.499892				orf19.6578	0.186916		TPS2	0.488234		ARP3	2.33754
		ALS1	0.154042			ALS3	0.438241				HSP70	0.512829				GAL1	0.195102		ALS1	2.14874		NPR1	2.38786
		AHR1	0.165541			HSP104	0.46383				orf19.5517	0.518563				orf19.409	0.207085		ACS1	2.19903		ZCF39	2.47658
		BRG1	0.178877			FRP1	0.471738				NDT80	0.522275				ALS3	0.212219		RIM101	2.31103		DFG5	2.5262
		orf19.5626	0.182826			GCA2	0.472052				ZCF20	0.531122				orf19.6660	0.212391		DFG5	2.34341		CMK2	2.62149
		orf19.6578	0.186916			TPS2	0.488234				CLN3	0.558624				ARG81	0.213091		ARP3	2.50716		ACS2	2.72005
		GAL1	0.195102			NDT80	0.513647				ALS5	0.570554				GCN4	0.227678		WH11	2.57223		CIT1	2.83553
		orf19.409	0.207085			ZCF20	0.531573				GCN4	0.572612				CLN3	0.238119		SIT1	2.68119		HOG1	2.83931
		ALS3	0.212219			ALS5	0.539553				orf19.6578	0.57758				KRE1	0.240935		CAT1	2.77796		RBR2	3.01911
		orf19.6660	0.212391			HGT7	0.556335				CSH1	0.582392				HEM1	0.247986		SAP9	2.84967		orf19.3615	3.17946
		ARG81	0.213091			orf19.5626	0.558329				YHB1	0.596712				NDT80	0.248316		YWP1	2.86972		SEF2	3.38029
		GCN4	0.227678			STF2	0.573642				ALS3	0.611228				GPD2	0.250323		GAP2	2.91509		RIM101	3.38185
		CLN3	0.238119			ARG1	0.591728				HWP1	0.633095				RHR2	0.257264		ENA21	2.95994		EFG1	3.44168
		KRE1	0.240935			UCF1	0.601786				NRG1	0.635287				FGR15	0.259345		PIR1	3.02158		HAP43	3.64388
		HEM1	0.247986			GCN4	0.607154				orf19.409	0.635645				TPS2	0.272312		SEF2	3.09916		YWP1	3.64553
		NDT80	0.248316			FGR15	0.613339				PCK1	0.637397				TYE7	0.278162		orf19.670.2	3.32607		CAT1	3.67198
		GPD2	0.250323			MDM34	0.625447				MDM34	0.641805				AOX2	0.284617		CSH1	3.46333		SAP9	4.03461
		RHR2	0.257264			PFK2	0.626742				orf19.449	0.642687				ZCF3	0.284776		orf19.4706	3.53727		orf19.4706	5.27425
		FGR15	0.259345			orf19.6578	0.637825				RHR2	0.645853				CPH2	0.300495		ENA2	5.31073		FRP3	5.30281
		TPS2	0.272312			FKH2	0.638057				PGA7	0.656943				ARG1	0.331224		ALS4	6.45074		GAP2	5.55135
		TYE7	0.278162			BRG1	0.640234				ARG1	0.686248				CDR1	0.344548		PGA13	7.93856		ENA21	5.95077
		AOX2	0.284617			ARG81	0.642759				TPS2	0.687921				PFK2	0.35956		SOD4	103.606		ENA2	7.66504
		ZCF3	0.284776			TTR1	0.644242				AHR1	0.70816				SOG2	0.370897		SAP10	104.57		ACS1	8.08517
		CPH2	0.300495			HEM1	0.64459				TTR1	0.710851				BCR1	0.374986		CRH11	122.878		ALS4	10.6253
		ARG1	0.331224			CLN3	0.658767				HSP104	0.737522				RNR22	0.379642		INO4	143.226		orf19.1424	102.275
		HGT7	0.335064			IRO1	0.669828				orf19.5626	0.788806				ADH5	0.400292		ALS2	229.184		FRP2	113.839
		CDR1	0.344548			TRX1	0.671281				PHR2	0.855464				STF2	0.416998		PHR1	364.293		GAL4	114.426
		PFK2	0.35956			HSP70	0.693924				TRX1	0.858129				orf19.449	0.428649		orf19.1691	1164.18		ZRT2	129.762
		SOG2	0.370897			ADH5	0.718489				STP2	0.868323				orf19.2125	0.429351					TUP1	138.783
		BCR1	0.374986			orf19.2125	0.731144				CPH2	0.90078				STP2	0.447855					SAP10	141.155
		RNR22	0.379642			ZCF39	0.744425				PFK2	0.91767				MDM34	0.457648					orf19.4174	142.928
		ADH5	0.400292			PCK1	0.763174				UCF1	0.924572				SGA1	0.459026					ALS9	187.71
		STF2	0.416998			GPD2	0.770691				FKH2	0.93617				ELF1	0.463352					orf19.1691	367.407
		orf19.449	0.428649			MET28	0.774256				DDR48	0.943385				HSP104	0.496136					SOD4	416.829
		orf19.2125	0.429351			RBR2	0.789251				STF2	0.971756				ARP3	2.25921					INO4	471.261
		STP2	0.447855			PES1	0.799021				ALS6	1				ENA2	2.30676					ALS2	476.675
		MDM34	0.457648			STP2	0.835515				CDC10	1				ALS4	2.66799					PHR1	597.322
		SGA1	0.459026			ELF1	0.840862				CDR2	1				WH11	2.67499
		ELF1	0.463352			FTR1	0.848345				CHT3	1				orf19.670.2	2.72973
		HSP104	0.496136			RHR2	0.852424				CPH1	1				orf19.4706	2.78727
		RFG1	0.521449			NRG1	0.878351				CRH11	1				PGA37	2.92551
		IRO1	0.522006			IRE1	0.894156				CSA1	1				ENA21	3.21278
		PHR2	0.562236			IFD6	0.928235				ECE1	1				YWP1	4.29978
		HSP70	0.563992			FBP1	0.942863				ECM331	1				TUP1	66.0028
		ZCF39	0.564882			CAP1	0.955585				HAP3	1				ZRT2	100.611
		PCK1	0.596654			MBF1	0.982284				HYR1	1				ALS2	126.102
		NRG1	0.618703			RCT1	0.995205				IHD1	1				SAP10	127.125
		SIN3	0.624522			ALS6	1				MAC1	1				CSA1	131.516
		YRA1	0.626331			ALS9	1				PGA17	1				orf19.1691	1386.23
		GIS2	0.627892			CDC10	1				PGA25	1
		CAP1	0.640599			CDR2	1				PGA34	1
		FAV2	0.644304			CHT3	1				PLB5	1
		GNP1	0.649702			CSA1	1				POL1	1
		TTR1	0.656484			ECE1	1				PRA1	1
		UGP1	0.661819			ECM331	1				RBR1	1
		HAC1	0.67722			FRP2	1				RBT1	1
		RBR2	0.680658			GAL4	1				RFX2	1
		MBF1	0.687228			HAP3	1				SAP1	1
		SSB1	0.702226			HYR1	1				SAP2	1
		RPN4	0.727875			IHD1	1				SAP4	1
		TRR1	0.731375			MAC1	1				SAP6	1
		IRE1	0.73275			PGA17	1				SCW4	1
		NPR1	0.741713			PGA25	1				SMC2	1
		CIT1	0.75212			PGA34	1				SOD5	1
		MET28	0.758555			PLB5	1				SOD6	1
		HOG1	0.759801			POL1	1				UGA32	1
		UCF1	0.779392			PRA1	1				UME6	1
		FBP1	0.79062			RBR1	1				UPC2	1
		DDR48	0.836255			RBT1	1				ZAP1	1
		EFG1	0.836418			RFX2	1				ZCF31	1
		orf19.411	0.837067			SAP1	1				ZCF7	1
		TRX1	0.850777			SAP2	1				ZRT1	1
		TPK2	0.872813			SAP4	1				orf19.1534	1
		orf19.5517	0.892813			SAP6	1				orf19.3456	1
		HTA1	0.91384			SCW4	1				ELF1	1.01315
		ROB1	0.922404			SMC2	1				PGA53	1.02075
		ACS2	0.947029			SOD5	1				orf19.2125	1.0355
		ALS7	0.964082			SOD6	1				KRE1	1.05459
		ACE2	1			UGA32	1				DAK2	1.09129
		ALS6	1			UME6	1				HGT7	1.10518
		ALS9	1			UPC2	1				TRR1	1.10818
		CDC10	1			ZAP1	1				SSB1	1.16542
		CDR2	1			ZCF31	1				orf19.1862	1.17435
		CHT3	1			ZCF7	1				FRP1	1.18338
		CPH1	1			ZRT1	1				HEM1	1.18633
		CRH11	1			ZRT2	1				RCT1	1.1889
		ECE1	1			orf19.1534	1				BCR1	1.21225
		ECM331	1			orf19.5848	1				RPN4	1.23666
		FRP2	1			orf19.3456	1				orf19.411	1.25694
		GAL4	1			DAK2	1.01335				ARG81	1.26087
		HAP3	1			UGP1	1.02191				MET28	1.33935
		HYR1	1			SOG2	1.02225				FBP1	1.35689
		IHD1	1			RPN4	1.03863				WH11	1.3685
		MAC1	1			YRA1	1.04182				FAV2	1.41099
		PGA17	1			EFG1	1.05145				FGR15	1.4665
		PGA25	1			CIT1	1.0535				YRA1	1.47079
		PGA34	1			KRE1	1.05758				PIL1	1.47287
		PHO89	1			HAC1	1.09268				IRE1	1.47904
		PLB5	1			PHR2	1.10913				ZCF34	1.4791
		POL1	1			GIS2	1.11108				PES1	1.52097
		PRA1	1			AHR1	1.14599				ALS1	1.54757
		RBR1	1			GNP1	1.15318				HAP2	1.56651
		RBT1	1			SSB1	1.15445				SIT1	1.58436
		RFX2	1			FAV2	1.15683				HTA2	1.62522
		RTA3	1			orf19.5517	1.18433				TPK2	1.66934
		SAP1	1			TRR1	1.20249				PIR1	1.68964
		SAP2	1			NPR1	1.2262				IRO1	1.72957
		SAP4	1			BCR1	1.22687				CHT2	1.76668
		SAP6	1			PIL1	1.25193				GNP1	1.80935
		SCW4	1			HTA1	1.25246				GIS2	1.82457
		SMC2	1			RFG1	1.28601				MBF1	1.84993
		SOD4	1			SIN3	1.28613				RFG1	1.90155
		SOD5	1			orf19.1862	1.29604				HAC1	1.91115
		SOD6	1			orf19.411	1.29923				FTR1	1.9333
		UGA32	1			orf19.3615	1.34636				SOG2	1.93643
		UME6	1			ACS2	1.41015				SGA1	1.95286
		UPC2	1			HOG1	1.41153				HTA1	2.06734
		ZAP1	1			SGA1	1.41155				CDR1	2.06891
		ZCF31	1			PGA53	1.41911				CAP1	2.23558
		ZCF7	1			CMK2	1.46625				orf19.670.2	2.26322
		ZRT1	1			HAP43	1.47262				SIN3	2.33111
		orf19.1424	1			ROB1	1.47643				ROB1	2.33361
		orf19.1534	1			PGA37	1.56994				ARP3	2.33754
		orf19.5848	1			TPK2	1.60686				NPR1	2.38786
		orf19.3456	1			HTA2	1.75333				ZCF39	2.47658
		HTA2	1.0258			CDR1	1.79777				DFG5	2.5262
		PIL1	1.02784			FRP3	1.81586				CMK2	2.62149
		FRP3	1.04434			DDR48	1.92593				ACS2	2.72005
		DFG5	1.06783			ALS1	2.14874				CIT1	2.83553
		RCT1	1.1062			ACS1	2.19903				HOG1	2.83931
		orf19.3615	1.12992			RIM101	2.31103				RBR2	3.01911
		CMK2	1.1949			DFG5	2.34341				orf19.3615	3.17946
		DAK2	1.23968			ARP3	2.50716				SEF2	3.38029
		PGA53	1.24871			CHT2	2.54184				RIM101	3.38185
		FTR1	1.29308			WH11	2.57223				EFG1	3.44168
		ACS1	1.30276			SIT1	2.68119				HAP43	3.64388
		RIM101	1.31808			CAT1	2.77796				YWP1	3.64553
		GAP2	1.32907			SAP9	2.84967				CAT1	3.67198
		CSH1	1.3468			YWP1	2.86972				SAP9	4.03461
		SAP5	1.52123			GAP2	2.91509				orf19.4706	5.27425
		orf19.1862	1.79987			ENA21	2.95994				FRP3	5.30281
		SAP9	1.80792			PIR1	3.02158				GAP2	5.55135
		CAT1	1.90116			SEF2	3.09916				ENA21	5.95077
		SEF2	1.92175			orf19.670.2	3.32607				ENA2	7.66504
		ARP3	2.25921			CSH1	3.46333				ACS1	8.08517
		ENA2	2.30676			orf19.4706	3.53727				ALS4	10.6253
		ALS4	2.66799			ENA2	5.31073				RTA3	65.7108
		WH11	2.67499			ALS4	6.45074				orf19.5848	69.9132
		orf19.670.2	2.72973			PGA13	7.93856				orf19.1424	102.275
		orf19.4706	2.78727			orf19.4174	52.0472				FRP2	113.839
		PGA37	2.92551			RTA3	54.1358				GAL4	114.426
		ENA21	3.21278			TUP1	56.1482				ZRT2	129.762
		YWP1	4.29978			CPH1	57.6926				TUP1	138.783
		PHR1	59.4977			orf19.1424	60.8025				SAP10	141.155
		orf19.4174	65.5812			SOD4	103.606				orf19.4174	142.928
		TUP1	66.0028			SAP10	104.57				ALS9	187.71
		INO4	66.0706			CRH11	122.878				orf19.1691	367.407
		ZRT2	100.611			INO4	143.226				SOD4	416.829
		ALS2	126.102			ALS2	229.184				INO4	471.261
		SAP10	127.125			PHO89	251.333				ALS2	476.675
		CSA1	131.516			PHR1	364.293				PHO89	499.571
		orf19.1691	1386.23			orf19.1691	1164.18				PHR1	597.322

## Sheet: CaSm vs Ca
Probe Name	Ca Biofilm													CaSm Biofilm													Avg_Ca Biofilm					Avg_CaSm Biofilm					Probe Name	SC5314 CaSm/Ca		529L CaSm/Ca		#5 CaSm/Ca		#2 CaSm/Ca
	Normalize count SC5314			Normalize count 529L			Normalize count #5			Normalize count #2				Normalize count SC5314			Normalize count 529L			Normalize count #5			Normalize count #2				Avg SC5314	Avg 529L	Avg #5	Avg #2		Avg SC5314	Avg 529L	Avg #5	Avg #2			FC	T-test	FC	T-test	FC	T-test	FC	T-test
	SC5314.1	SC5314.2	SC5314.3	529L.1	529L.2	529L.3	#5.1	#5.2	#5.3	#2.1	#2.2	#2.3		SC5314.1	SC5314.2	SC5314.3	529L.1	529L.2	529L.3	#5.1	#5.2	#5.3	#2.1	#2.2	#2.3
ACE2	54.862	59.9908	59.4662	1	1	1	1	1	1	1	1	1		1	1	1	1	1	1	1	1	1	1	1	1		58.1063	1	1	1		1	1	1	1		ACE2	0.0172098	3.95356e-06	1	1	1	1	1	1
ACS1	2535.53	2216.54	2157.47	2130.04	1904.4	1439.5	852.973	931.144	1159.3	2295.71	2205.56	2080.1		628.686	681.56	1180.77	1188.43	1067.11	989.652	1879.74	2079.56	1518.5	8219.89	7023.16	4897.23		2303.18	1824.65	981.14	2193.79		830.338	1081.73	1825.93	6713.42		ACS1	0.360518	0.00223409	0.592845	0.0245627	1.86103	0.0109064	3.06019	0.00971816
ACS2	4753.75	5267.93	5886.47	3432.03	3211.65	2314.5	2772.16	2440.14	3324.14	5558.3	4980.56	4928.33		715.471	638.56	724.279	687.227	708.342	572.652	1060.74	1122.64	747.352	2134.04	1787.84	1731.23		5302.71	2986.06	2845.48	5155.73		692.77	656.074	976.913	1884.37		ACS2	0.130644	0.00014975	0.219712	0.00248871	0.343321	0.0027182	0.36549	0.000162038
ADH5	11819.1	12460.8	11709.5	4128.8	5361.42	7903.5	3334.04	4600.14	3352.02	5170.61	4941.56	5101.72		5973.86	6868.56	5179.76	1775.46	2966.02	2472.65	4937.74	3948.29	4062.71	2816.22	2386.72	2717.23		11996.5	5797.91	3762.07	5071.3		6007.39	2404.71	4316.25	2640.05		ADH5	0.500764	0.000379086	0.414755	0.0434257	1.14731	0.348863	0.520588	7.72402e-05
AHR1	281.725	226.383	312.466	121.101	134.331	111.5	88.0045	156.144	194.677	324.444	278.564	248.532		543.873	733.56	949.38	120.104	95.8716	152.652	737.744	804.125	1010.03	554.697	487.016	535.226		273.525	122.311	146.275	283.847		742.271	122.876	850.632	525.646		AHR1	2.71373	0.0173621	1.00462	0.976101	5.8153	0.00130438	1.85187	0.00126471
ALS1	194.242	79.6434	142.466	1	1	1	1	138.144	189.101	1	97.5639	106.672		2107.98	2770.56	6047.47	417.346	748.062	517.652	8328.74	9004.93	6143.49	6473.79	5904.78	4530.23		138.784	1	109.415	68.4121		3642	561.02	7825.72	5636.27		ALS1	26.2422	0.0452173	561.02	0.00462177	71.5234	0.000874198	82.387	0.000648955
ALS2	1	1	1	1	1	1	1	30.1436	56.6739	214.1	165.564	187.06		1	1	1	116.373	143.28	118.652	267.744	270.984	148.823	460.984	333.815	635.226		1	1	29.2725	188.908		1	126.102	229.184	476.675		ALS2	1	1	126.102	0.000130736	7.82931	0.00989435	2.52332	0.0313111
ALS3	5234.16	5349.16	4217.47	75.3281	1	69.4996	260.63	256.144	321.528	263.308	305.564	256.413		307.187	255.56	446.362	96.4737	51.0254	66.6524	172.744	150.686	118.803	206.028	194.54	216.226		4933.6	48.6092	279.434	275.095		336.369	71.3838	147.411	205.598		ALS3	0.0681794	0.000226486	1.46852	0.451612	0.527533	0.00735023	0.747372	0.0138217
ALS4	880.762	819.891	857.466	2318.22	3058.63	4024.5	1492.7	2453.14	3220.98	7240.29	7896.56	7699.33		374.248	697.56	831.171	1712.03	1510.45	1854.65	4712.74	4959.89	2602.98	8137.2	5672.2	6410.23		852.707	3133.78	2388.94	7612.06		634.326	1692.38	4091.87	6739.88		ALS4	0.743897	0.185627	0.540043	0.045928	1.71284	0.131289	0.88542	0.312789
ALS5	166.069	125.5	141.466	141.445	121.108	109.5	1	66.1436	65.0377	158.929	169.564	133.468		200.678	243.56	203.656	1	1	1	143.744	130.18	75.649	126.096	80.3355	163.226		144.345	124.017	44.0604	153.987		215.964	1	116.524	123.219		ALS5	1.49617	0.0169533	0.00806338	0.000191607	2.64464	0.0727687	0.800194	0.306282
ALS6	1	1	1	1	1	1	1	1	1	1	1	1		1	1	1	1	1	1	1	1	1	1	1	1		1	1	1	1		1	1	1	1		ALS6	1	1	1	1	1	1	1	1
ALS7	189.794	191.008	180.466	512.717	542.373	519.5	1	71.1436	69.2197	102.266	144.564	108.249		628.686	710.56	755.718	577.782	767.282	674.652	224.744	210.835	223.874	277.691	304.567	367.226		187.089	524.863	47.1211	118.359		698.321	673.239	219.817	316.495		ALS7	3.73255	0.000164621	1.28269	0.0554378	4.66495	0.00182648	2.67402	0.00260253
ALS9	93.4139	109.777	86.4662	1	1	1	1	1	1	133.579	119.564	138.197		1	1	1	1	1	1	1	1	1	171.575	158.329	233.226		96.5525	1	1	130.447		1	1	1	187.71		ALS9	0.0103571	0.000158521	1	1	1	1	1.43898	0.0734461
AOX2	1	1	1	1	1	1	1	1	1	1	1	1		2881.15	2374.56	2916.18	289.246	1234.96	801.652	519.744	291.49	1002.52	788.98	1016.26	1630.23		1	1	1	1		2723.96	775.287	604.586	1145.15		AOX2	2723.96	9.95906e-05	775.287	0.0472078	604.586	0.0450239	1145.15	0.0103876
ARG1	134.931	107.157	140.466	116.015	122.997	158.5	308.018	328.144	275.527	331.899	365.564	360.444		2208.57	2410.56	2447.12	534.253	964.605	841.652	1407.74	1245.68	1527.88	1534.55	1637.42	1677.23		127.518	132.504	303.896	352.636		2355.41	780.17	1393.77	1616.4		ARG1	18.4712	7.60317e-06	5.8879	0.00731182	4.58632	0.000195984	4.58377	8.57106e-06
ARG81	75.6207	95.3655	132.466	1	1	1	1	47.1436	44.1282	93.319	90.5639	95.6388		133.617	180.56	181.02	0	54.8694	50.6524	143.744	93.2704	81.2778	201.894	172.256	250.226		101.151	1	30.7573	93.1739		165.065	35.1739	106.097	208.125		ARG81	1.63187	0.0493295	35.5072	0.124592	3.4495	0.0360167	2.23373	0.00723906
BCR1	470.036	438.631	473.466	116.015	192.893	167.5	81.2349	129.144	191.889	245.414	222.564	221.736		433.42	596.56	745.658	178.557	249.63	237.652	674.744	720.736	783.001	693.889	605.399	853.226		460.711	158.803	134.089	229.905		591.879	221.946	726.16	717.505		BCR1	1.28471	0.222268	1.39762	0.11575	5.4155	0.00019003	3.12088	0.0026015
BRG1	508.588	637.777	574.466	1	1	1	1	36.1436	55.28	59.0231	104.564	81.4528		677.996	1262.56	798.474	89.0116	225.285	175.652	614.744	430.926	707.95	127.475	95.6556	291.226		573.611	1	30.8079	81.6799		913.01	163.316	584.54	171.452		BRG1	1.59169	0.135741	163.316	0.0151441	18.9737	0.00261408	2.09907	0.221185
CAP1	711.727	743.901	716.466	629.693	606.602	645.5	257.245	424.144	456.743	731.522	868.564	729.28		236.181	418.56	557.026	232.036	267.568	276.652	327.744	368.043	462.159	846.862	851.915	1010.23		724.032	627.265	379.377	776.455		403.922	258.752	385.982	903.001		CAP1	0.557879	0.0266448	0.412509	3.13646e-05	1.01741	0.932727	1.16298	0.147949
CAT1	4380.09	4450.38	4100.47	5145.98	5705.24	5897.5	2792.47	3490.14	3745.11	7562.38	7087.56	6318.56		1810.15	1950.56	3614.12	5132.18	4035.92	4852.65	6780.74	7018.64	6687.6	9188.72	7385.27	10506.2		4310.31	5582.91	3342.58	6989.5		2458.27	4673.58	6828.99	9026.74		CAT1	0.570324	0.0347217	0.837124	0.0847247	2.04303	0.000318671	1.29147	0.104757
CDC10	2127.77	1878.51	2079.47	1479.04	1250.78	1091.5	1303.15	1054.14	1294.52	1298.15	1365.56	1187.96		1	1	1	1	1	1	1	1	1	1	1	1		2028.58	1273.77	1217.27	1283.89		1	1	1	1		CDC10	0.000492955	1.19316e-05	0.000785069	0.00034746	0.000821509	0.000118008	0.000778882	1.57316e-05
CDR1	3537.88	3248.95	3560.47	1901.17	1471.8	1736.5	1645.02	1586.14	1595.62	3369.33	2943.56	2620.75		1634.6	1814.56	1638.51	659.865	599.43	493.652	3387.74	3335.86	2422.86	4107.53	3452.17	2966.23		3449.1	1703.16	1608.93	2977.88		1695.89	584.316	3048.82	3508.64		CDR1	0.491692	0.000113728	0.343078	0.00113009	1.89494	0.0101257	1.17824	0.250603
CDR2	1	1	1	1	1	1	1	1	1	1	1	1		1	1	1	1	1	1	1	1	1	1	1	1		1	1	1	1		1	1	1	1		CDR2	1	1	1	1	1	1	1	1
CHT2	3735.09	3433.69	3556.47	1	1	1	1401.31	1316.14	1881.38	3251.53	3083.56	3315.86		129.672	95.5596	0	1	1	1	237.744	212.202	122.556	138.5	147.187	112.226		3575.08	1	1532.95	3216.98		75.0771	1	190.834	132.638		CHT2	0.0210001	3.34023e-06	1	1	0.124488	0.0017062	0.0412304	1.58992e-06
CHT3	1903.87	1680.68	1513.47	644.95	740.727	486.5	91.3893	217.144	311.77	738.977	680.564	795.481		1	1	1	1	1	1	1	1	1	1	1	1		1699.34	624.059	206.768	738.341		1	1	1	1		CHT3	0.000588465	0.00011454	0.00160241	0.00109666	0.00483635	0.0321673	0.00135439	2.42603e-05
CIT1	3336.22	2688.2	2854.47	1885.91	2828.16	2035.5	1225.3	1901.14	2887.82	3042.77	3841.56	3951.08		3413.7	4067.56	4952.14	3403.45	3172.32	2775.65	4333.74	4311.92	4452.97	12131	10739	12385.2		2959.63	2249.86	2004.76	3611.8		4144.47	3117.14	4366.21	11751.8		CIT1	1.40033	0.0714767	1.38548	0.065826	2.17793	0.00820804	3.25371	0.000156058
CPH1	189.794	206.73	249.466	65.1563	81.4372	65.4996	1	48.1436	55.28	103.757	105.564	119.282		1	1	1	1	1	1	90.7435	82.3342	1	1	1	1		215.33	70.6977	34.8079	109.534		1	1	57.6926	1		CPH1	0.00464403	0.000270051	0.0141447	0.00020342	1.66703	0.533034	0.00912956	2.46263e-05
CPH2	723.589	704.596	750.466	222.82	300.571	313.5	1	149.144	198.859	566.006	528.564	491.27		537.956	714.56	719.249	176.07	204.784	211.652	289.744	249.112	265.152	506.462	559.439	710.226		726.217	278.963	116.334	528.614		657.255	197.502	268.002	592.042		CPH2	0.905039	0.322355	0.707986	0.0549628	2.30373	0.0665375	1.11999	0.38268
CRH11	74.138	63.9214	70.4662	1	1	1	1	1	1	1	1	1		1	1	1	1	1	1	121.744	105.574	141.318	1	1	1		69.5085	1	1	1		1	1	122.878	1		CRH11	0.0143867	2.14361e-05	1	1	122.878	0.000295809	1	1
CSA1	880.762	173.976	165.466	304.194	242.009	201.5	1	42.1436	77.5835	81.39	61.5639	68.843		1	1	1	117.616	143.28	133.652	1	1	1	1	1	1		406.735	249.234	40.2424	70.599		1	131.516	1	1		CSA1	0.0024586	0.162104	0.527682	0.0187228	0.0248494	0.150838	0.0141645	0.000274633
CSH1	1942.42	1564.07	1712.47	1468.87	1836.39	1987.5	1384.39	1457.14	1323.79	1729.09	1717.56	1641.91		212.512	240.56	121.915	241.986	254.755	277.652	720.744	752.178	518.447	156.415	101.227	77.2259		1739.65	1764.25	1388.44	1696.19		191.662	258.131	663.79	111.623		CSH1	0.110173	0.000180716	0.146312	0.000617952	0.478083	0.000937765	0.065808	1.59579e-06
DAK2	1849.01	1664.95	1736.47	878.902	884.297	804.5	463.719	655.144	681.172	1304.11	1195.56	1276.23		289.435	346.56	236.352	315.363	353.416	412.652	344.744	292.857	246.389	301.12	290.64	360.226		1750.14	855.9	600.011	1258.64		290.782	360.477	294.663	317.328		DAK2	0.166148	1.96987e-05	0.421168	0.000205278	0.491096	0.0146771	0.252121	1.76518e-05
DDR48	4823.44	5321.65	4820.47	2130.04	2605.25	3039.5	2091.82	2387.14	2416.66	1074.48	1312.56	1189.54		1729.28	1632.56	1617.14	2073.94	862.1	1227.65	3653.74	3994.77	1940.66	1819.83	1519.04	1358.23		4988.52	2591.6	2298.54	1192.19		1659.66	1387.9	3196.39	1565.7		DDR48	0.332696	4.03201e-05	0.535538	0.0537225	1.39062	0.235685	1.31329	0.0695849
DFG5	409.243	391.465	418.466	253.335	436.585	380.5	1	174.144	182.131	345.32	395.564	443.984		98.1135	171.56	138.264	186.019	118.935	130.652	348.744	342.07	265.152	400.346	305.96	324.226		406.391	356.806	119.092	394.956		135.979	145.202	318.655	343.51		DFG5	0.334601	0.00028266	0.40695	0.021831	2.67571	0.0371018	0.869744	0.273652
ECE1	7860.14	8391.38	6700.47	1	1	1	1	1	1	1	1	1		1	1	1	1	1	1	1	1	1	1	1	1		7650.66	1	1	1		1	1	1	1		ECE1	0.000130708	0.000105821	1	1	1	1	1	1
ECM331	186.828	252.586	279.466	1	105.995	107.5	1	149.144	157.04	126.124	135.564	169.721		1	1	1	1	1	1	1	1	1	1	1	1		239.627	71.4983	102.394	143.803		1	1	1	1		ECM331	0.00417315	0.000972914	0.0139864	0.116137	0.00976616	0.116384	0.00695396	0.000419363
EFG1	628.692	620.745	623.466	222.82	351.576	317.5	1	202.144	303.406	566.006	552.564	481.813		159.258	319.56	316.835	233.28	226.566	205.652	255.744	281.92	298.924	744.88	782.278	1211.23		624.301	297.298	168.85	533.461		265.217	221.833	278.863	912.794		EFG1	0.424823	0.00248325	0.746162	0.127987	1.65154	0.287533	1.71108	0.0669247
ELF1	993.453	851.335	1349.47	1148.46	1152.55	986.5	693.887	597.144	626.807	1222.1	1023.56	927.884		1117.84	1277.56	1882.48	490.724	828.786	662.652	1196.74	1159.55	1240.81	1398.12	1450.79	1485.23		1064.75	1095.83	639.279	1057.85		1425.96	660.72	1199.04	1444.71		ELF1	1.33924	0.260758	0.602938	0.0176982	1.87561	0.000111497	1.36571	0.012792
ENA2	435.933	354.78	372.466	660.208	504.592	567.5	267.4	325.144	361.953	777.747	724.564	683.569		1042.89	1288.56	1244.9	3424.59	2526.53	2298.65	6959.74	8240.76	3792.53	11676.3	9247.37	6489.23		387.726	577.433	318.165	728.627		1192.12	2749.92	6331.01	9137.62		ENA2	3.07463	0.000539148	4.76233	0.00330767	19.8985	0.0104393	12.5409	0.00495629
ENA21	1456.08	1321.69	1725.47	4220.35	5234.85	4515.5	1374.23	1394.14	1866.04	3572.12	3745.56	3396.25		1021.19	1317.56	1355.57	4458.1	3723.28	3687.65	3990.74	4767.14	2177.06	9336.18	7432.62	5215.23		1501.08	4656.9	1544.81	3571.31		1231.44	3956.34	3644.98	7328.01		ENA21	0.820371	0.16505	0.849566	0.148594	2.35951	0.0553108	2.05191	0.0347269
FAV2	105.276	112.398	113.466	60.0703	121.108	132.5	1	117.144	91.5231	112.704	120.564	92.4863		106.003	144.56	280.366	166.12	52.3067	123.652	164.744	156.154	293.296	190.869	214.039	344.226		110.38	104.559	69.8889	108.585		176.976	114.026	204.731	249.711		FAV2	1.60334	0.27685	1.09054	0.824972	2.92938	0.0759359	2.29969	0.043569
FBP1	1058.69	757.003	837.466	1234.92	1016.53	929.5	487.413	560.144	540.381	1248.94	1144.56	1065.01		997.523	832.56	822.368	533.009	977.418	586.652	897.744	801.391	801.763	1209.31	1382.55	1007.23		884.388	1060.32	529.312	1152.84		884.15	699.027	833.633	1199.7		FBP1	0.999731	0.998326	0.659262	0.0964307	1.57493	0.00141568	1.04064	0.717918
FDH1	670.21	238.174	269.466	1	1	1	1	1	1	103.757	102.564	76.7241		25208.6	22268.6	23993.9	688.47	1785.93	1408.65	4131.74	2887.48	5858.3	10435.9	11152.6	9907.23		392.617	1	1	94.3483		23823.7	1294.35	4292.51	10498.6		FDH1	60.6792	1.10048e-05	1294.35	0.0158963	4292.51	0.00758526	111.275	8.62605e-06
FGR15	274.311	257.827	301.466	126.187	196.671	154.5	84.6197	130.144	151.464	205.154	205.564	193.364		234.208	236.56	367.137	1	117.654	99.6524	177.744	147.952	188.225	335.573	415.986	477.226		277.868	159.119	122.076	201.361		279.302	72.4354	171.307	409.595		FGR15	1.00516	0.976496	0.457322	0.107548	1.40328	0.10019	2.03414	0.00721636
FKH2	161.621	150.393	174.466	90.5858	81.4372	73.4996	1	58.1436	48.3101	123.142	112.564	94.0625		190.816	240.56	152.097	1	1	1	109.744	83.7012	178.844	152.281	159.722	234.226		162.16	81.8409	35.8179	109.923		194.491	1	124.096	182.076		FKH2	1.19937	0.289949	0.0122188	8.13928e-05	3.46464	0.0574965	1.6564	0.0586176
FRP1	707.279	582.75	498.466	192.304	124.886	71.4996	1	34.1436	63.6438	108.23	102.564	105.096		741.112	985.56	790.929	1	197.096	113.652	425.744	329.766	432.139	857.887	920.159	1201.23		596.165	129.563	32.9291	105.297		839.2	103.583	395.883	993.091		FRP1	1.40766	0.0647857	0.802049	0.717795	12.0223	0.000652971	9.43135	0.00109649
FRP2	206.104	120.259	125.466	166.875	107.884	66.4996	1	44.1436	59.4619	97.7924	77.5639	100.367		1	1	1	1	1	1	1	1	1	128.853	137.438	75.2259		150.61	113.753	34.8685	91.9079		1	1	1	113.839		FRP2	0.00663968	0.00575328	0.00879099	0.0179708	0.0286792	0.125078	1.23862	0.35031
FRP3	1448.66	1376.71	1372.47	1397.67	1432.13	1145.5	842.818	898.144	944.632	2078.01	2071.56	1905.14		881.152	1251.56	2752.7	1856.3	1823.09	1422.65	2539.74	3143.11	3188.37	8882.77	9130.38	7893.23		1399.28	1325.1	895.198	2018.24		1628.47	1700.68	2957.08	8635.46		FRP3	1.16379	0.709481	1.28344	0.0865305	3.30326	0.000615997	4.27871	6.52804e-05
FTR1	842.21	929.946	1044.47	721.239	780.398	658.5	524.646	449.144	594.746	622.669	746.564	786.024		721.388	849.56	1048.73	907.36	1305.44	1174.65	684.744	700.231	837.412	1393.98	1371.41	2299.23		938.874	720.045	522.845	718.419		873.225	1129.15	740.796	1688.21		FTR1	0.930076	0.588594	1.56816	0.0287126	1.41686	0.0274016	2.34989	0.035076
GAL1	943.038	982.353	1015.47	828.043	846.516	727.5	599.112	796.144	767.598	752.397	875.564	1065.01		4080.37	3226.56	2762.76	664.84	648.12	651.652	810.744	594.97	931.225	885.45	1172.25	1182.23		980.286	800.686	720.951	897.659		3356.56	654.871	778.98	1079.97		GAL1	3.42406	0.00354782	0.817887	0.0174481	1.08049	0.643143	1.2031	0.242828
GAL4	301.001	403.256	365.466	258.421	221.229	257.5	1	103.144	113.827	294.621	331.564	325.767		1	1	1	1	1	1	1	1	1	101.29	113.761	128.226		356.574	245.717	72.6567	317.317		1	1	1	114.426		GAL4	0.00280446	0.000284547	0.00406973	3.70115e-05	0.0137633	0.117098	0.360603	0.000126761
GAP2	1	1	1	126.187	96.5498	75.4996	1	116.144	78.9774	358.74	267.564	213.855		1184.9	2074.56	4714.47	3279.08	3472.14	3846.65	7743.74	8149.17	7351.8	15114.7	13633.1	15518.2		1	99.4122	65.3737	280.053		2657.98	3532.62	7748.24	14755.3		GAP2	2657.98	0.0662711	35.5351	3.32714e-05	118.522	5.01684e-06	52.6877	1.4746e-05
GCA2	1470.9	1719.98	1700.47	324.538	296.793	577.5	446.795	592.144	359.165	2201.77	2092.56	2333.87		8950.19	8850.56	5186.05	606.387	462.329	652.652	3387.74	3434.29	4028.94	2696.32	1832.41	2138.23		1630.45	399.61	466.035	2209.4		7662.27	573.789	3616.99	2222.32		GCA2	4.69948	0.00827715	1.43587	0.176042	7.7612	0.000131528	1.00584	0.963101
GCN4	3809.22	3631.52	3867.47	1346.81	1371.68	1214.5	3107.26	2342.14	2678.73	4952.9	4684.56	3919.55		2409.75	2218.56	3759.99	606.387	450.797	852.652	1409.74	1367.34	2315.91	1480.8	1523.22	1799.23		3769.4	1311	2709.38	4519.01		2796.1	636.612	1697.66	1601.08		GCN4	0.741789	0.118085	0.485594	0.00600294	0.626588	0.0564248	0.3543	0.000854469
GIS2	4885.71	4396.66	4790.47	4688.25	4775.81	4089.5	3929.77	3677.14	4138.21	5304.81	5579.56	5509.96		2940.33	2921.56	3479.56	2091.35	2102.42	1671.65	3649.74	3460.26	3269.05	5715.82	5842.11	5486.23		4690.95	4517.85	3915.04	5464.78		3113.81	1955.14	3459.69	5681.38		GIS2	0.663792	0.00262282	0.432759	0.000577626	0.88369	0.0578378	1.03964	0.178366
GNP1	3628.33	3940.72	3566.47	1941.86	2395.56	3102.5	1069.6	1899.14	2259.14	3539.31	3748.56	3867.54		4713.5	7450.56	8724.78	3183.31	5432.56	4955.65	8185.74	6924.31	8978.52	9691.74	11378.3	16725.2		3711.84	2479.97	1742.63	3718.47		6962.95	4523.84	8029.53	12598.4		GNP1	1.87588	0.0522098	1.82415	0.055312	4.60771	0.000823438	3.38806	0.0138708
GPD2	1337.45	1372.78	1539.47	1117.94	1148.77	1473.5	375.714	1024.14	605.898	1675.41	1528.56	1334.55		9214.49	12245.6	8758.73	2112.5	3049.31	2402.65	8333.74	6883.3	8072.29	3754.73	3577.51	4528.23		1416.57	1246.74	668.585	1512.84		10072.9	2521.49	7763.11	3953.49		GPD2	7.1108	0.0013901	2.02247	0.0130678	11.6113	0.000127071	2.61329	0.00137483
HAC1	486.347	467.455	497.466	192.304	168.335	208.5	152.316	208.144	297.83	230.503	263.564	278.48		315.076	342.56	457.68	208.406	275.256	271.652	388.744	409.054	420.882	751.77	694.535	685.226		483.756	189.713	219.43	257.516		371.772	251.771	406.226	710.51		HAC1	0.768511	0.0658002	1.32712	0.0654836	1.85128	0.0126152	2.7591	5.60752e-05
HAP2	176.449	147.772	187.466	121.101	155.111	128.5	1	52.1436	45.5222	138.053	100.564	109.825		80.362	109.56	101.795	1	1	1	1	1	1	159.172	148.58	149.226		170.562	134.904	32.8886	116.147		97.2388	1	1	152.326		HAP2	0.570107	0.00756065	0.00741267	0.000204094	0.0304057	0.118019	1.31149	0.0372875
HAP3	1	1	1	1	1	1	1	1	1	1	1	1		1	1	1	1	1	1	1	1	1	1	1	1		1	1	1	1		1	1	1	1		HAP3	1	1	1	1	1	1	1	1
HAP43	394.415	307.614	354.466	146.531	122.997	119.5	1	96.1436	141.706	255.852	248.564	262.718		1	124.56	162.157	1	1	1	148.744	94.6374	178.844	305.254	321.28	418.226		352.165	129.676	79.6165	255.711		95.5722	1	140.741	348.253		HAP43	0.271385	0.0094505	0.00771154	0.000110369	1.76774	0.273688	1.3619	0.0597418
HEM1	382.553	470.075	521.466	258.421	262.789	341.5	84.6197	207.144	264.375	537.675	577.564	508.609		498.508	459.56	379.712	77.8184	143.28	110.652	323.744	299.692	238.884	403.102	581.723	602.226		458.031	287.57	185.379	541.283		445.927	110.584	287.44	529.017		HEM1	0.973572	0.832224	0.384545	0.00580299	1.55055	0.157221	0.97734	0.862267
HGT7	7612.52	6249.25	6852.47	17240.3	19797.8	15982.5	2149.36	4768.14	7811.32	15196.9	18070.6	25058.3		10538	10108.6	3976.29	4216.82	1461.76	2571.65	4857.74	4586.69	4254.09	7562.52	8128.99	11521.2		6904.74	17673.5	4909.61	19441.9		8207.6	2750.08	4566.18	9070.91		HGT7	1.18869	0.578193	0.155604	0.00041312	0.930049	0.844852	0.466565	0.0309914
HOG1	1146.18	1021.66	1164.47	868.73	897.521	646.5	724.35	706.144	911.177	1052.11	996.564	1036.64		283.518	384.56	533.133	229.549	376.48	306.652	611.744	533.454	550.344	1078.39	1220.99	1111.23		1110.77	804.25	780.557	1028.44		400.403	304.227	565.18	1136.87		HOG1	0.360475	0.00113363	0.378274	0.00512692	0.724073	0.0365808	1.10543	0.0787102
HSP104	3017.43	3351.15	2896.47	2180.9	2140.54	2759.5	808.97	1127.14	1120.27	1806.62	1963.56	2135.27		3837.76	3885.56	3313.56	1287.93	2411.21	1776.65	1614.74	1368.71	2135.79	2389	2769.72	2981.23		3088.35	2360.31	1018.8	1968.49		3678.96	1825.26	1706.41	2713.31		HSP104	1.19124	0.0607695	0.773315	0.233641	1.67493	0.0509383	1.37838	0.0196022
HSP70	12424.1	13409.3	13055.5	7185.43	11168.5	11354.5	2643.54	3995.14	4797.56	6226.33	6617.56	6575.48		5892.99	10007.6	6339.22	2488.09	5504.32	4550.65	4968.74	5170.41	5293.54	3221.39	3719.57	4464.23		12963	9902.8	3812.08	6473.12		7413.26	4181.02	5144.23	3801.73		HSP70	0.571879	0.0141786	0.422206	0.0244342	1.34945	0.104136	0.58731	0.00219615
HTA1	13614.8	13291.4	15649.5	9911.48	9553.3	5617.5	11572.7	7999.14	8630.97	9466.55	8943.56	9054.88		3855.51	2697.56	3167.69	3341.26	3049.31	2492.65	4332.74	4316.02	3526.1	7099.47	7350.45	5646.23		14185.2	8360.76	9400.93	9155		3240.25	2961.07	4058.29	6698.71		HTA1	0.228425	0.000174467	0.354163	0.0181038	0.43169	0.00919641	0.7317	0.0114251
HTA2	6163.86	6179.81	7298.47	6971.83	5108.29	2847.5	6204.37	4148.14	4837.99	5127.37	4789.56	4833.76		691.802	579.56	632.479	754.386	619.931	578.652	1192.74	1234.74	910.587	1227.23	1120.71	746.226		6547.38	4975.87	5063.5	4916.9		634.614	650.99	1112.69	1031.39		HTA2	0.0969264	9.65019e-05	0.130829	0.0222906	0.219747	0.00297719	0.209764	2.74308e-05
HWP1	14912.2	17612.4	13822.5	1	1	1	304.633	491.144	709.051	276.728	270.564	215.432		599.1	274.56	531.875	1	1	1	204.744	183.494	184.472	301.12	357.491	231.226		15449	1	501.609	254.241		468.512	1	190.903	296.612		HWP1	0.0303263	0.000187637	1	1	0.380582	0.0567404	1.16666	0.363872
HYR1	3199.81	3949.89	2877.47	1	1	1	1	1	1	1	1	1		1	1	1	1	1	1	1	1	1	1	1	1		3342.39	1	1	1		1	1	1	1		HYR1	0.000299187	0.000462068	1	1	1	1	1	1
IFD6	410.726	463.524	496.466	1	1	1	213.243	486.144	417.712	436.278	510.564	486.542		1289.44	1158.56	687.81	1	1	1	1108.74	1169.12	632.899	229.457	211.253	179.226		456.905	1	372.366	477.795		1045.27	1	970.255	206.645		IFD6	2.28771	0.033182	1	1	2.60565	0.0337178	0.432498	0.000503346
IHD1	9344.39	10727.4	9117.47	573.748	540.484	454.5	1005.29	978.144	1608.16	2768.4	3161.56	2965.94		1	1	1	1	1	1	1	1	1	1	1	1		9729.76	522.91	1197.2	2965.3		1	1	1	1		IHD1	0.000102777	4.21584e-05	0.00191237	0.00012495	0.000835284	0.00434745	0.000337234	1.27691e-05
INO4	1	1	1	1	81.4372	46.4996	1	1	1	1	58.5639	53.0808		1	1	1	1	103.559	94.6524	161.744	139.749	128.184	495.437	544.119	374.226		1	42.9789	1	37.5482		1	66.0706	143.226	471.261		INO4	1	1	1.54504	0.599061	143.226	0.000133321	12.5508	0.00128029
IRE1	481.898	494.968	468.466	253.335	236.342	244.5	138.777	171.144	212.798	334.882	322.564	324.191		147.423	184.56	209.944	126.322	106.122	164.652	154.744	124.712	205.111	233.591	237.715	330.226		481.778	244.726	174.24	327.212		180.642	132.366	161.522	267.177		IRE1	0.374949	0.000106833	0.540874	0.00325592	0.927013	0.709374	0.816527	0.131914
IRO1	625.727	543.445	585.466	253.335	266.567	165.5	176.01	257.144	324.316	321.462	328.564	363.596		78.3896	110.56	129.461	1	103.559	62.6524	122.744	90.5364	0	146.769	198.719	205.226		584.879	228.467	252.49	337.874		106.137	55.4039	71.0933	183.571		IRO1	0.181468	6.90712e-05	0.243962	0.0167172	0.282889	0.0325103	0.543312	0.00241528
KIP4	516.002	459.594	463.466	65.1563	88.9935	67.4996	1	59.1436	104.069	158.929	131.564	142.925		1	110.56	82.9316	1	1	1	1	1	1	1	1	1		479.687	73.8831	54.7375	144.473		64.4971	1	1	1		KIP4	0.134456	0.000383279	0.0135349	0.000655895	0.018269	0.14604	0.00692173	5.50755e-05
KRE1	857.038	848.715	786.466	202.476	200.449	187.5	186.164	288.144	400.984	342.337	366.564	316.31		524.149	784.56	462.71	117.616	112.529	196.652	654.744	604.539	614.137	620.847	558.046	689.226		830.74	196.808	291.764	341.737		590.473	142.266	624.473	622.707		KRE1	0.71078	0.0763404	0.722865	0.119655	2.14034	0.00649316	1.82218	0.00228039
MAC1	105.276	61.301	94.4662	65.1563	132.442	109.5	1	1	1	1	1	1		1	1	1	1	1	1	1	1	1	1	1	1		87.0144	102.366	1	1		1	1	1	1		MAC1	0.0114923	0.00288757	0.00976886	0.00682513	1	1	1	1
MAE1	389.967	432.08	375.466	243.163	287.347	275.5	98.1589	317.144	417.712	601.793	705.564	819.124		117.837	173.56	100.537	1	1	1	1	1	1	1	1	1		399.171	268.67	277.671	708.827		130.645	1	1	1		MAE1	0.32729	0.000643923	0.00372204	3.49594e-05	0.00360138	0.0426913	0.00141078	0.00035215
MBF1	3027.81	2989.54	3816.47	3416.77	2539.13	1920.5	2244.13	1778.14	1779.62	2361.32	2174.56	2149.46		3904.82	3386.56	3932.28	1702.08	3250.48	2760.65	3685.74	3636.61	3702.47	6763.2	7414.52	6585.23		3277.94	2625.47	1933.96	2228.45		3741.22	2571.07	3674.94	6920.98		MBF1	1.14133	0.224438	0.97928	0.935364	1.90021	0.000370043	3.10574	5.60608e-05
MDM34	808.107	870.988	898.466	395.741	362.91	513.5	250.476	459.144	395.408	843.356	870.564	927.884		1313.1	1409.56	1330.42	586.488	632.744	635.652	744.744	787.721	1002.52	743.502	843.558	1014.23		859.187	424.05	368.343	880.601		1351.03	618.295	844.996	867.095		MDM34	1.57245	0.000250287	1.45807	0.015966	2.29405	0.00912638	0.984663	0.878433
MET28	1519.83	1606	2125.47	2063.92	1677.71	1372.5	1150.84	904.144	919.54	1114.74	1105.56	1041.37		516.26	532.56	691.583	307.901	413.638	598.652	413.744	387.182	546.591	747.636	732.139	851.226		1750.43	1704.71	991.507	1087.23		580.134	440.064	449.172	777		MET28	0.331423	0.00404556	0.258146	0.00434383	0.45302	0.0044445	0.714663	0.00212145
NDT80	1075	1235.22	1320.47	477.115	848.405	616.5	287.709	421.144	536.199	1108.78	1006.56	927.884		774.643	1071.56	1043.7	285.515	221.441	210.652	528.744	409.054	546.591	385.186	468.911	655.226		1210.23	647.34	415.017	1014.41		963.299	239.203	494.796	503.108		NDT80	0.795964	0.10643	0.369516	0.0211242	1.19223	0.394908	0.495962	0.00585992
NPR1	194.242	162.184	169.466	217.734	121.108	155.5	1	51.1436	105.463	199.189	204.564	202.822		113.893	240.56	324.38	146.221	167.625	189.652	265.744	254.58	312.058	452.715	487.016	681.226		175.298	164.78	52.5355	202.192		226.277	167.833	277.461	540.319		NPR1	1.29082	0.456751	1.01853	0.926132	5.28139	0.00298954	2.67231	0.00896157
NRG1	192.759	208.04	258.466	349.967	557.486	569.5	1	152.144	123.584	564.515	500.564	456.593		1269.71	1411.56	1119.15	843.932	673.746	833.652	1216.74	1092.57	1028.79	848.24	702.891	863.226		219.755	492.318	92.2427	507.224		1266.81	783.777	1112.7	804.786		NRG1	5.76462	0.000269953	1.59201	0.0318016	12.0628	0.000144458	1.58665	0.00769456
PCK1	3011.5	2266.32	2129.47	1290.86	1434.02	1708.5	951.133	1100.14	1157.91	2927.95	3352.56	3626.37		1088.25	845.56	816.08	541.715	576.366	522.652	796.744	597.704	704.197	481.656	702.891	568.226		2469.09	1477.79	1069.73	3302.3		916.631	546.911	699.548	584.258		PCK1	0.371242	0.0056791	0.370086	0.00166116	0.653949	0.0117562	0.176925	0.000217824
PES1	1	1	1	100.758	87.1044	63.4996	1	51.1436	55.28	148.491	98.5639	90.9101		151.368	179.56	241.382	1	1	1	184.744	142.483	130.061	255.641	375.597	239.226		1	83.7872	35.8079	112.655		190.77	1	152.429	290.155		PES1	190.77	0.00203633	0.011935	0.00160246	4.25687	0.00834053	2.57561	0.0189837
PFK2	3139.01	3081.25	3043.47	1692.65	1898.73	1803.5	544.955	887.144	1045	1651.55	1726.56	1870.46		571.487	827.56	545.708	274.321	184.283	240.652	465.744	373.511	379.604	425.152	516.264	843.226		3087.91	1798.29	825.699	1749.53		648.251	233.085	406.286	594.881		PFK2	0.209932	1.31796e-05	0.129615	1.77328e-05	0.492051	0.049528	0.340024	0.00125284
PGA13	140.862	285.341	284.466	1	1	1	1	75.1436	119.403	1	1	1		1	227.56	82.9316	1	1	1	875.744	768.582	820.526	1	1	1		236.89	1	65.182	1		103.497	1	821.617	1		PGA13	0.4369	0.179161	1	1	12.605	8.26552e-05	1	1
PGA17	1	1	1	1	1	1	1	1	1	1	1	1		1	1	1	1	1	1	1	1	1	1	1	1		1	1	1	1		1	1	1	1		PGA17	1	1	1	1	1	1	1	1
PGA25	1	1	1	1	1	1	1	1	1	1	1	1		1	1	1	1	1	1	1	1	1	1	1	1		1	1	1	1		1	1	1	1		PGA25	1	1	1	1	1	1	1	1
PGA34	203.139	211.971	206.466	1	1	1	1	1	1	1	1	1		1	1	1	1	1	1	1	1	1	1	1	1		207.192	1	1	1		1	1	1	1		PGA34	0.00482644	1.45874e-07	1	1	1	1	1	1
PGA37	1	1	1	1	1	1	1	1	1	1	1	1		0	87.5596	77.9014	147.465	200.94	135.652	86.7435	97.3715	75.649	1	1	1		1	1	1	1		55.1537	161.352	86.588	1		PGA37	55.1537	0.122425	161.352	0.00133427	86.588	0.000166925	1	1
PGA48	535.278	459.594	435.466	212.648	174.002	155.5	1	168.144	126.372	236.467	237.564	308.429		618.824	841.56	330.668	1	1	1	157.744	82.3342	1	1	1	1		476.779	180.717	98.5053	260.82		597.017	1	80.0259	1		PGA48	1.25219	0.47021	0.00553353	0.000436215	0.815786	0.798691	0.00383406	0.000400236
PGA53	1782.28	1763.22	1931.47	1550.24	2055.53	1885.5	1018.83	1109.14	1362.82	2075.03	1763.56	1660.83		208.567	230.56	150.839	219.599	303.445	213.652	358.744	365.309	113.174	190.869	200.111	211.226		1825.66	1830.42	1163.6	1833.14		196.655	245.566	279.076	200.735		PGA53	0.107718	9.73401e-06	0.134158	0.000468803	0.239838	0.002598	0.109504	0.000196398
PGA7	1709.63	1452.7	1333.47	329.624	283.569	173.5	1	69.1436	76.1895	170.858	138.564	149.23		1240.13	1507.56	1283.89	1	184.283	85.6524	545.744	458.267	668.548	678.729	843.558	1126.23		1498.6	262.231	48.7777	152.884		1343.86	89.9783	557.52	882.838		PGA7	0.896742	0.326398	0.344398	0.0711341	11.4298	0.00148381	5.77456	0.00508446
PHO89	201.656	201.49	204.466	436.428	472.477	409.5	145.546	204.144	268.557	2382.2	2232.56	1717.57		1	1	1	1	1	1	336.744	417.256	1	914.39	395.095	189.226		202.537	439.468	206.082	2110.78		1	1	251.333	499.571		PHO89	0.00493737	3.16257e-09	0.00227548	1.77762e-05	1.22119	0.750159	0.236676	0.00546909
PHR1	2252.32	2656.75	2373.47	761.926	1044.87	1028.5	155.701	406.144	682.566	1281.75	1315.56	1200.57		1	1	1	0	104.841	73.6524	484.744	470.57	137.566	782.089	595.65	414.226		2427.51	945.098	414.803	1265.96		1	59.4977	364.293	597.322		PHR1	0.000411944	3.51197e-05	0.0633067	0.000793278	0.878231	0.803285	0.471833	0.00389579
PHR2	768.072	802.859	869.466	1982.55	2263.33	2246.5	619.421	962.144	1343.31	1210.17	1438.56	1425.97		1997.52	2290.56	2141.53	1646.11	876.194	1092.65	2400.74	2393.98	2336.55	1731.63	1669.45	2099.23		813.466	2164.12	974.957	1358.24		2143.21	1204.99	2377.09	1833.44		PHR2	2.63466	0.000120419	0.556801	0.0177023	2.43815	0.00261814	1.34987	0.0361729
PIL1	8961.83	8646.87	8657.47	7699.11	9084.8	7513.5	3442.36	3838.14	4220.46	7868.06	7940.56	7844.34		1741.11	1618.56	1574.38	2309	1247.78	1514.65	2080.74	2378.94	1717.38	2853.43	2187.55	2226.23		8755.39	8099.14	3833.65	7884.32		1644.68	1690.48	2059.02	2422.4		PIL1	0.187848	4.05232e-07	0.208723	0.000405954	0.537091	0.00384742	0.307243	1.49929e-05
PIR1	937.107	836.924	879.466	1	1	1	1617.94	2148.14	1698.77	2252.47	1889.56	2195.17		3685.89	5136.56	4901.84	1	1	1	12575.7	12109.5	16783.8	7138.05	7227.89	8823.23		884.499	1	1821.62	2112.4		4574.76	1	13823	7729.72		PIR1	5.17215	0.00120996	1	1	7.5883	0.00130869	3.65921	0.000550865
PLB5	133.449	126.81	125.466	60.0703	77.659	94.4996	1	57.1436	48.3101	88.8456	96.5639	106.672		1	1	1	1	1	1	1	1	1	1	1	1		128.575	77.4096	35.4846	97.3606		1	1	1	1		PLB5	0.00777757	8.37664e-07	0.0129183	0.00154018	0.0281813	0.119008	0.0102711	4.8462e-05
POL1	760.658	737.35	971.466	1540.07	1213	1065.5	802.201	639.144	805.235	1047.64	1036.56	815.972		1	1	1	1	1	1	1	1	1	1	1	1		823.158	1272.86	748.86	966.725		1	1	1	1		POL1	0.00121483	0.000382478	0.000785635	0.000819105	0.00133536	0.000167737	0.00103442	0.000214675
PRA1	1	1	1	1	1	1	1	1	1	1	1	1		1	1	1	1	1	1	1	1	1	1	1	1		1	1	1	1		1	1	1	1		PRA1	1	1	1	1	1	1	1	1
RBR1	1	1	1	1	1	1	1	1	1	1	1	1		1	1	1	1	1	1	1	1	1	1	1	1		1	1	1	1		1	1	1	1		RBR1	1	1	1	1	1	1	1	1
RBR2	1	1	1	100.758	81.4372	120.5	1	1	1	54.5497	64.5639	70.4192		125.727	285.56	368.394	77.8184	284.225	168.652	205.744	202.633	206.987	704.914	872.806	776.226		1	100.898	1	63.1776		259.894	176.899	205.121	784.649		RBR2	259.894	0.0220573	1.75324	0.279316	205.121	9.71932e-09	12.4197	0.00012253
RBT1	1	1	1	1	1	1	1	1	1	1	1	1		1	1	1	1	1	1	1	1	1	1	1	1		1	1	1	1		1	1	1	1		RBT1	1	1	1	1	1	1	1	1
RBT5	15945.7	16433.2	14083.5	6834.51	6353.19	4181.5	389.253	975.144	1581.68	3464.76	2929.56	2947.02		3640.52	6430.56	4771.06	138.759	218.878	212.652	480.744	389.916	621.642	1125.25	956.371	1913.23		15487.4	5789.73	982.024	3113.78		4947.38	190.097	497.434	1331.61		RBT5	0.319444	0.000620278	0.0328334	0.00236609	0.506539	0.239285	0.427652	0.00654647
RCT1	5271.23	5651.81	5615.47	2252.1	3024.63	3165.5	1915.81	2331.14	2469.63	3849.47	4125.56	4028.31		2745.06	3119.56	4041.68	3206.94	4449.79	3301.65	3187.74	3974.26	2696.79	4569.21	3874.17	3334.23		5512.84	2814.08	2238.86	4001.11		3302.1	3652.8	3286.27	3925.87		RCT1	0.598984	0.00542192	1.29804	0.162161	1.46783	0.0619857	0.981193	0.847341
RFG1	771.038	741.281	806.466	309.28	260.9	280.5	192.934	275.144	276.921	691.261	612.564	584.267		894.958	1369.56	1736.6	710.857	678.871	696.652	1692.74	1709.1	1743.65	2178.14	2759.97	2670.23		772.928	283.56	248.333	629.364		1333.71	695.46	1715.16	2536.11		RFG1	1.72552	0.0833981	2.4526	1.65104e-05	6.90671	1.2732e-06	4.02964	0.000486024
RFX2	114.173	96.6757	91.4662	1	1	1	1	1	1	1	1	1		1	1	1	1	1	1	1	1	1	1	1	1		100.772	1	1	1		1	1	1	1		RFX2	0.00992344	0.000130515	1	1	1	1	1	1
RHR2	3328.81	3889.63	4568.47	1921.51	2678.93	3394.5	541.57	1493.14	1247.12	4320.67	4519.56	3988.91		8577.41	13503.6	9678	2861.2	2845.58	2463.65	10489.7	7855.26	8727.1	5791.61	5982.78	8737.23		3928.97	2664.98	1093.95	4276.38		10586.3	2723.48	9024.03	6837.21		RHR2	2.69443	0.012288	1.02195	0.901696	8.24907	0.00065694	1.59883	0.0566179
RIM101	747.313	882.78	764.466	400.827	740.727	806.5	199.703	371.144	423.288	917.913	959.564	973.594		425.53	926.56	876.442	800.402	1250.34	886.652	1859.74	1948.33	1342.13	2411.05	2509.28	2616.23		798.186	649.351	331.378	950.357		742.844	979.131	1716.73	2512.18		RIM101	0.930665	0.75404	1.50786	0.151872	5.18058	0.00231201	2.64341	1.43347e-05
RNR22	1760.04	1653.16	1715.47	909.418	838.959	1034.5	974.826	1003.14	955.784	1225.08	1127.56	1158.01		364.386	275.56	115.628	101.448	90.7463	94.6524	119.744	85.0682	0	1	1	1		1709.56	927.626	977.918	1170.22		251.858	95.6157	68.2706	1		RNR22	0.147323	5.10331e-05	0.103076	0.000130475	0.070153	1.83293e-05	0.00085454	2.20163e-06
ROB1	2682.32	1971.53	2008.47	583.919	712.391	703.5	558.494	630.144	791.295	1295.17	1176.56	1132.79		597.128	734.56	1024.83	520.572	763.438	889.652	1133.74	1095.3	1250.19	1757.81	1881.15	1860.23		2220.77	666.603	659.978	1201.51		785.507	724.554	1159.75	1833.06		ROB1	0.353708	0.00549354	1.08693	0.643475	1.75725	0.00385092	1.52563	0.00051295
RPN4	794.762	771.415	802.466	492.373	578.266	773.5	206.473	390.144	304.8	701.699	655.564	596.877		3295.36	3343.56	3683.28	2372.43	2584.19	2556.65	3586.74	3169.08	3965.14	4243.97	4092.83	4428.23		789.548	614.713	300.472	651.38		3440.73	2504.42	3573.66	4255.01		RPN4	4.35785	2.68999e-05	4.07414	5.92156e-05	11.8935	0.000156525	6.5323	3.77279e-06
RTA3	1	1	1	1	1	1	1	1	1	1	1	1		1	1	1	1	1	1	93.7435	68.6639	0	0	85.9065	111.226		1	1	1	1		1	1	54.1358	65.7108		RTA3	1	1	1	1	54.4691	0.130782	66.0441	0.126896
SAP1	1	1	1	1	1	1	1	1	1	1	1	1		1	1	1	1	1	1	1	1	1	1	1	1		1	1	1	1		1	1	1	1		SAP1	1	1	1	1	1	1	1	1
SAP10	1	1	1	110.929	124.886	150.5	1	46.1436	48.3101	82.8811	76.5639	81.4528		1	1	1	84.0368	149.687	147.652	114.744	108.308	90.6591	137.122	122.118	164.226		1	128.772	31.8179	80.2993		1	127.125	104.57	141.155		SAP10	1	1	0.987215	0.949587	3.28652	0.012902	1.75786	0.00815798
SAP2	1	1	1	1	1	1	1	1	1	1	1	1		1	1	1	1	1	1	1	1	1	1	1	1		1	1	1	1		1	1	1	1		SAP2	1	1	1	1	1	1	1	1
SAP4	1	1	1	1	1	1	1	1	1	1	1	1		1	1	1	1	1	1	1	1	1	1	1	1		1	1	1	1		1	1	1	1		SAP4	1	1	1	1	1	1	1	1
SAP5	548.623	527.723	483.466	141.445	98.4389	169.5	1	1	1	1	1	1		1	55.5596	77.9014	1	116.373	86.6524	1	1	1	1	1	1		519.937	136.461	1	1		44.487	67.675	1	1		SAP5	0.0855622	9.09841e-05	0.498371	0.165193	1	1	1	1
SAP6	1	1	1	1	1	1	1	1	1	1	1	1		1	1	1	1	1	1	1	1	1	1	1	1		1	1	1	1		1	1	1	1		SAP6	1	1	1	1	1	1	1	1
SAP9	376.622	388.844	362.466	517.803	599.046	731.5	1	176.144	236.496	560.042	522.564	562.2		277.601	641.56	482.831	787.966	994.076	752.652	1449.74	1601.1	944.359	2030.68	1914.58	1711.23		375.978	616.116	137.88	548.269		467.33	844.898	1331.74	1885.49		SAP9	1.24297	0.435897	1.37133	0.0792383	9.65867	0.0047875	3.439	0.000143232
SCW11	809.59	587.991	655.466	416.084	281.68	196.5	182.779	254.144	334.074	501.888	510.564	527.523		107.975	61.5596	0	1	1	1	1	1	1	1	1	1		684.349	298.088	256.999	513.325		56.5117	1	1	1		SCW11	0.0825773	0.000986278	0.00335472	0.00967589	0.00389107	0.00423715	0.00194808	2.79294e-07
SCW4	1	1	1	1	1	1	1	1	1	1	1	1		1	1	1	1	1	1	1	1	1	1	1	1		1	1	1	1		1	1	1	1		SCW4	1	1	1	1	1	1	1	1
SEF1	633.141	543.445	555.466	126.187	172.113	162.5	1	82.1436	159.828	90.3367	90.5639	90.9101		541.901	688.56	555.768	1	1	1	1	1	1	1	1	1		577.35	153.6	80.9904	90.6036		595.41	1	1	1		SEF1	1.03128	0.757208	0.00651042	0.000400489	0.0123471	0.156017	0.0110371	7.18716e-11
SEF2	389.967	303.683	300.466	161.789	196.671	167.5	91.3893	157.144	170.979	236.467	227.564	267.447		78.3896	54.5596	179.762	198.456	186.845	215.652	308.744	320.197	340.202	350.733	356.099	350.226		331.372	175.32	139.837	243.826		104.237	200.318	323.048	352.352		SEF2	0.314563	0.00928817	1.14259	0.141315	2.31017	0.00220558	1.4451	0.000891431
SGA1	191.276	111.088	168.466	1	94.6608	89.4996	1	72.1436	60.8558	73.9343	89.5639	79.8765		161.23	205.56	285.396	133.784	77.9331	87.6524	297.744	305.16	317.687	383.808	453.59	436.226		156.943	61.7201	44.6665	81.1249		217.395	99.79	306.863	424.541		SGA1	1.38518	0.236618	1.61681	0.33713	6.87011	0.000328079	5.23318	8.92146e-05
SIN3	800.693	722.938	810.466	527.974	608.491	534.5	260.63	389.144	445.591	867.214	776.564	760.804		224.346	289.56	340.728	161.146	200.94	171.652	360.744	362.575	375.851	638.763	633.254	720.226		778.033	556.988	365.122	801.527		284.878	177.913	366.39	664.081		SIN3	0.366152	0.000348247	0.319419	0.000182992	1.00347	0.982686	0.82852	0.0341321
SIT1	81.5518	67.8519	104.466	121.101	83.3263	160.5	646.499	788.144	894.449	251.379	191.564	207.55		94.1687	215.56	284.139	1	1	1	592.744	527.985	471.541	305.254	332.422	303.226		84.6233	121.642	776.364	216.831		197.956	1	530.757	313.634		SIT1	2.33926	0.115616	0.00822082	0.00563603	0.683644	0.0371506	1.44644	0.00870596
SMC2	115.655	121.569	167.466	207.562	117.33	123.5	1	87.1436	88.7352	163.402	105.564	120.858		1	1	1	1	1	1	1	1	1	1	1	1		134.897	149.464	58.9596	129.941		1	1	1	1		SMC2	0.00741307	0.0012178	0.00669059	0.0069767	0.0169608	0.11615	0.00769578	0.00173243
SOD4	0	1	0	75.3281	88.9935	73.4996	1	1	1	62.0053	46.5639	53.0808		1	1	1	1	1	1	134.744	89.1693	86.9066	440.312	422.95	387.226		0.333333	79.2737	1	53.8833		1	1	103.606	416.829		SOD4	3	0.116117	0.0126145	8.89553e-05	103.606	0.00275411	7.73577	2.38225e-05
SOD5	956.383	677.082	613.466	1	1	1	1	64.1436	63.6438	75.4255	98.5639	59.3857		1	1	1	1	1	1	1	1	1	1	1	1		748.977	1	42.9291	77.7917		1	1	1	1		SOD5	0.00133515	0.00207615	1	1	0.0232942	0.116123	0.0128548	0.00250726
SOD6	1	1	1	1	1	1	1	1	1	1	1	1		1	1	1	1	1	1	1	1	1	1	1	1		1	1	1	1		1	1	1	1		SOD6	1	1	1	1	1	1	1	1
SOG2	137.897	146.462	164.466	100.758	119.219	104.5	1	81.1436	95.7051	151.473	165.564	180.755		94.1687	138.56	129.461	1	67.6826	66.6524	141.744	124.712	103.793	193.625	201.504	306.226		149.608	108.159	59.2829	165.931		120.73	44.7783	123.416	233.785		SOG2	0.806971	0.138533	0.417088	0.051638	2.08182	0.110812	1.40893	0.142723
SSB1	11920	11425.7	12173.5	8085.64	11255.4	8448.5	5439.4	6444.14	9698.75	14862.9	15007.6	14904.2		2194.76	2586.56	2615.63	1995.59	1782.09	1416.65	3108.74	3007.78	2422.86	2801.06	2743.26	3076.23		11839.7	9263.17	7194.1	14924.9		2465.65	1731.44	2846.46	2873.51		SSB1	0.208252	3.43081e-06	0.186917	0.00176529	0.395666	0.0289354	0.192531	4.37209e-08
STF2	4454.23	3892.25	4580.47	736.497	897.521	1504.5	2139.2	1820.14	933.48	1776.8	1850.56	1816.87		16421.6	10848.6	9289.42	3476.82	6526.81	5241.65	7242.74	7173.11	6556.27	11220.1	13638.7	10668.2		4308.98	1046.17	1630.94	1814.75		12186.5	5081.76	6990.71	11842.3		STF2	2.82817	0.0223254	4.85748	0.0115736	4.2863	0.00022038	6.52562	0.000389573
STP2	1358.21	1393.75	1487.47	705.981	580.155	647.5	487.413	566.144	555.715	898.528	880.564	902.664		2269.71	2487.56	3010.5	904.872	1259.31	1314.65	2063.74	1986.6	2439.74	2171.25	2130.45	2443.23		1413.14	644.545	536.424	893.919		2589.26	1159.61	2163.36	2248.31		STP2	1.83227	0.00621127	1.79912	0.0181378	4.03294	0.0003324	2.51512	0.000161453
SUT1	200.173	269.619	267.466	1	1	1	1	127.144	111.039	223.047	282.564	254.837		173.064	110.56	124.431	1	1	1	1	1	1	1	1	1		245.753	1	79.7274	253.483		136.018	1	1	1		SUT1	0.553476	0.0208087	1	1	0.0125427	0.117963	0.00394504	0.000125158
TEC1	1245.52	1451.39	1461.47	44.8126	77.659	62.4996	1	150.144	254.617	324.444	349.564	333.648		1457.09	2425.56	4401.34	1	108.685	104.652	635.744	439.129	1193.9	130.231	152.758	346.226		1386.13	61.6571	135.254	335.885		2761.33	71.1124	756.258	209.738		TEC1	1.99212	0.188782	1.15876	0.81	5.59141	0.0592878	0.624434	0.141279
TPK1	292.104	255.207	325.466	95.6717	96.5498	140.5	1	46.1436	48.3101	240.941	199.564	164.992		1147.42	956.56	1135.5	76.5747	107.403	140.652	172.744	115.143	190.101	444.446	580.33	472.226		290.926	110.907	31.8179	201.832		1079.83	108.21	159.329	499.001		TPK1	3.71169	0.000264095	0.975683	0.914857	5.00753	0.00964109	2.47235	0.00317726
TPK2	751.762	754.383	735.466	507.631	481.923	452.5	253.86	387.144	413.53	586.882	622.564	595.301		291.408	253.56	155.869	260.641	148.406	202.652	400.744	422.724	302.677	438.933	379.775	351.226		747.204	480.684	351.511	601.582		233.612	203.9	375.382	389.978		TPK2	0.312649	0.000229427	0.424186	0.00155691	1.06791	0.718437	0.648254	0.00163912
TPS2	1709.63	1543.11	1322.47	517.803	689.722	900.5	585.572	974.144	794.083	1155	1244.56	1418.09		2048.81	2225.56	1849.78	393.716	717.311	556.652	920.744	869.743	1199.53	1170.72	1337.98	1704.23		1525.07	702.675	784.6	1272.55		2041.38	555.893	996.672	1404.31		TPS2	1.33855	0.0296959	0.79111	0.368127	1.27029	0.235475	1.10354	0.494429
TRR1	1685.9	1418.64	1501.47	1367.15	1772.17	1651.5	761.583	980.144	1245.73	1256.4	1327.56	1364.5		455.116	660.56	441.332	351.43	486.674	300.652	741.744	634.614	495.932	611.2	526.013	588.226		1535.34	1596.94	995.818	1316.15		519.002	379.585	624.096	575.146		TRR1	0.338038	0.000664528	0.237696	0.000774329	0.626717	0.0770515	0.436991	5.3355e-05
TRX1	7471.65	6658.02	7219.47	5461.31	6419.31	5952.5	5439.4	4389.14	4205.12	5858.02	5835.56	5550.94		4021.19	2636.56	2681.02	3596.22	1874.34	2474.65	1972.74	2265.48	2030.72	2876.86	2833.79	2303.23		7116.38	5944.37	4677.89	5748.17		3112.92	2648.4	2089.65	2671.29		TRX1	0.437431	0.00146581	0.445531	0.00459948	0.446707	0.00279762	0.46472	0.000124502
TTR1	1307.8	1326.93	1628.47	1906.26	1515.25	1464.5	1516.4	1204.14	1022.69	1278.77	1242.56	1150.13		4823.96	2946.56	3566.33	2078.92	2796.89	2566.65	1979.74	2105.54	3218.39	2807.95	3017.63	2233.23		1421.06	1628.67	1247.74	1223.82		3778.95	2480.82	2434.56	2686.27		TTR1	2.65924	0.0137423	1.52322	0.0282748	1.95117	0.0472813	2.19499	0.00353386
TUP1	303.967	371.812	338.466	65.1563	124.886	113.5	1	72.1436	80.3714	212.609	203.564	210.703		1	1	1	87.7679	53.5881	56.6524	84.7435	83.7012	1	110.937	147.187	158.226		338.082	101.181	51.1717	208.959		1	66.0028	56.1482	138.783		TUP1	0.00295787	6.6881e-05	0.652326	0.174257	1.10377	0.90142	0.664167	0.00849612
TYE7	3164.22	3221.44	3580.47	2155.47	2911.28	3488.5	3117.41	3013.14	2638.3	4010.51	4286.56	4674.56		4348.61	3211.56	1905.11	730.756	795.471	1106.65	851.744	534.821	659.167	1271.33	1388.12	1575.23		3322.04	2851.75	2922.95	4323.88		3155.09	877.626	681.91	1411.56		TYE7	0.949746	0.827516	0.30775	0.00805408	0.233295	0.000201297	0.326456	0.000162576
UCF1	27033.8	30196.6	26731.5	4820.48	4891.04	10581.5	8685.44	11529.1	7242.58	12486.1	15368.6	16786.2		4875.24	3962.56	2785.39	3352.46	2040.91	3665.65	2539.74	2227.2	2227.72	3197.96	3275.29	4273.23		27987.3	6764.34	9152.39	14880.3		3874.4	3019.67	2331.56	3582.16		UCF1	0.138434	4.42707e-05	0.446411	0.130474	0.254748	0.00569926	0.240732	0.000998519
UGA32	91.9311	74.4028	86.4662	182.132	54.99	67.4996	1	1	1	97.7924	75.5639	81.4528		1	1	1	1	1	1	1	1	1	1	1	1		84.2667	101.541	1	84.9363		1	1	1	1		UGA32	0.0118671	8.74674e-05	0.00984828	0.0678391	1	1	0.0117735	0.000226687
UGP1	5569.27	5281.03	5267.47	3620.21	3906.83	3451.5	3929.77	3523.14	4209.31	3928.5	4020.56	4058.26		1468.92	1625.56	1170.71	894.923	1122.21	805.652	1623.74	1475.34	1259.57	677.351	591.472	546.226		5372.59	3659.51	3887.41	4002.44		1421.73	940.928	1452.88	605.016		UGP1	0.264627	1.83846e-05	0.257118	7.55702e-05	0.373741	0.000417663	0.151162	3.94952e-07
UME6	157.173	162.184	176.466	1	1	1	1	1	1	1	1	1		1	1	1	1	1	1	1	1	1	1	1	1		165.274	1	1	1		1	1	1	1		UME6	0.00605054	9.11933e-06	1	1	1	1	1	1
UPC2	220.932	325.956	233.466	1	66.3245	71.4996	1	45.1436	66.4317	160.42	153.564	160.264		1	1	1	1	1	1	1	1	1	1	1	1		260.118	46.2747	37.5251	158.082		1	1	1	1		UPC2	0.00384441	0.00144048	0.0216101	0.116694	0.0266488	0.130908	0.00632581	2.56617e-07
WH11	16270.4	15144	19771.5	84735.4	63369.5	67689.5	66372.9	47733.1	35444	36303.9	32285.6	28667.8		18119.8	11681.6	14479.3	45585.7	33355	39509.7	32831.7	41604.5	39464.1	24917.4	21737.5	13943.2		17062	71931.5	49850	32419.1		14760.2	39483.5	37966.8	20199.4		WH11	0.865096	0.378596	0.548904	0.0119211	0.76162	0.27354	0.62307	0.0360563
YHB1	4335.61	2800.87	2841.47	222.82	147.555	129.5	399.408	368.144	367.529	637.581	778.564	897.935		25074.5	22461.6	25848.8	1020.54	2151.11	1503.65	4910.74	3959.23	6171.63	10084.5	18330.8	15374.2		3325.98	166.625	378.36	771.36		24461.6	1558.43	5013.87	14596.5		YHB1	7.3547	5.02206e-05	9.35294	0.0133325	13.2516	0.00193791	18.9231	0.00459648
YWP1	4851.61	4205.38	4922.47	21853.2	23644	23561.5	8424.81	9583.14	13565.6	34656.2	30852.6	28841.2		1382.14	1909.56	1189.57	8332.19	4412.63	6523.65	4771.74	4511.51	3576.76	5839.85	4109.54	6387.23		4659.82	23019.6	10524.5	31450		1493.76	6422.83	4286.67	5445.54		YWP1	0.320561	0.000541783	0.279016	0.000200476	0.407303	0.0175107	0.173149	0.000144883
ZAP1	1	1	1	146.531	121.108	95.4996	81.2349	137.144	143.1	181.296	169.564	174.45		1	1	1	1	1	1	1	1	1	1	1	1		1	121.046	120.493	175.103		1	1	1	1		ZAP1	1	1	0.00826131	0.00123412	0.00829925	0.00373353	0.00571092	8.72845e-07
ZCF20	139.38	112.398	123.466	1	1	1	1	1	1	1	1	1		80.362	122.56	149.581	1	1	1	92.7435	94.6374	1	81.9961	1	105.226		125.081	1	1	1		117.501	1	62.4603	62.4074		ZCF20	0.939398	0.743454	1	1	62.7936	0.12049	62.7407	0.126683
ZCF3	693.934	582.75	613.466	426.256	306.238	223.5	301.248	254.144	285.285	516.799	476.564	450.289		2488.65	2054.56	2385.5	534.253	785.221	653.652	496.744	394.017	829.907	981.919	1208.46	1273.23		630.05	318.665	280.225	481.217		2309.57	657.709	573.556	1154.53		ZCF3	3.66569	0.000240494	2.06395	0.0221339	2.04677	0.0908759	2.3992	0.0017359
ZCF31	1	1	1	1	1	1	1	1	1	#VALUE!	42.5639	48.3521		1	1	1	1	1	1	1	1	1	1	1	1		1	1	1	#VALUE!		1	1	1	1		ZCF31	1	1	1	1	1	1	1	0.117799
ZCF34	198.69	171.356	159.466	161.789	124.886	131.5	1	91.1436	92.9171	220.065	202.564	246.956		86.2792	127.56	121.915	1	1	1	1	1	1	126.096	165.293	205.226		176.504	139.391	61.6869	223.195		111.918	1	1	165.538		ZCF34	0.634082	0.0205184	0.00717404	0.00026061	0.0162109	0.116154	0.741676	0.0929243
ZCF39	688.003	602.403	595.466	899.246	659.496	648.5	348.635	402.144	363.347	622.669	559.564	595.301		275.628	261.56	308.032	118.86	159.937	198.652	206.744	228.606	193.854	640.141	780.885	672.226		628.624	735.747	371.375	592.511		281.74	159.15	209.734	697.751		ZCF39	0.448185	0.000451473	0.216311	0.00246466	0.564751	0.00102824	1.17762	0.0856314
ZCF7	1	1	1	1	1	1	1	1	1	1	1	1		1	1	1	1	1	1	1	1	1	1	1	1		1	1	1	1		1	1	1	1		ZCF7	1	1	1	1	1	1	1	1
ZRT1	1	1	1	1	1	1	1	1	1	1	1	1		1	1	1	1	1	1	1	1	1	1	1	1		1	1	1	1		1	1	1	1		ZRT1	1	1	1	1	1	1	1	1
ZRT2	676.141	559.167	628.466	751.755	821.957	742.5	433.256	687.144	957.178	1298.15	1454.56	1351.89		1	1	1	80.3058	136.874	84.6524	1	1	1	167.441	102.619	119.226		621.258	772.071	692.526	1368.2		1	100.611	1	129.762		ZRT2	0.00160964	5.28525e-05	0.130313	2.68011e-05	0.00144399	0.0102487	0.0948413	1.55599e-05
orf19.1424	142.345	194.939	184.466	90.5858	70.1027	102.5	1	86.1436	55.28	163.402	196.564	182.331		1	1	1	1	1	1	113.744	68.6639	1	113.693	85.9065	107.226		173.917	87.7294	47.4745	180.766		1	1	60.8025	102.275		orf19.1424	0.00574988	0.000423197	0.0113987	0.000786092	1.28776	0.763559	0.565789	0.0035395
orf19.1534	87.4828	77.0231	122.466	90.5858	71.9918	116.5	1	1	1	96.3013	129.564	108.249		1	1	1	1	1	1	1	1	1	1	1	1		95.6574	93.0257	1	111.371		1	1	1	1		orf19.1534	0.010454	0.00232726	0.0107497	0.00204545	1	1	0.00897898	0.000344107
orf19.1691	9787.73	12839.4	10656.5	6147.91	6993.59	10800.5	6400.69	7827.14	6287.71	10398.5	11896.6	13131		1	1	1	1971.96	739.093	1447.65	1352.74	1662.62	477.17	405.858	310.138	386.226		11094.5	7980.67	6838.51	11808.7		1	1386.23	1164.18	367.407		orf19.1691	9.01344e-05	0.000257411	0.173699	0.011063	0.170238	0.000740477	0.0311133	0.000132526
orf19.1862	5151.13	4827.71	5604.47	4189.83	5227.3	6366.5	4396.88	4418.14	2688.49	4234.18	5099.56	5071.77		4478.79	3336.56	3014.27	6480.34	6426.86	6584.65	4373.74	5122.57	4539.28	4828.3	4243.24	3646.23		5194.43	5261.21	3834.5	4801.84		3609.87	6497.28	4678.53	4239.26		orf19.1862	0.69495	0.0335074	1.23494	0.121396	1.22011	0.242756	0.88284	0.273807
orf19.2125	726.555	754.383	923.466	263.507	249.566	247.5	284.324	307.144	207.223	762.835	679.564	659.926		10680	7409.56	8766.28	3188.29	4207.62	4134.65	6093.74	6503.27	7038.47	10026.6	10265.5	7517.23		801.468	253.524	266.23	700.775		8951.94	3843.52	6545.16	9269.77		orf19.2125	11.1694	0.00101643	15.1604	0.000397362	24.5846	2.18562e-05	13.2279	0.000621675
orf19.3615	158.656	143.842	170.466	44.8126	94.6608	61.4996	1	73.1436	73.4016	141.035	161.564	152.383		117.837	127.56	120.658	178.557	107.403	127.652	156.744	198.532	137.566	419.64	376.99	367.226		157.655	66.991	49.1817	151.661		122.018	137.871	164.28	387.952		orf19.3615	0.77396	0.0123269	2.05805	0.0511878	3.34027	0.0186586	2.55803	0.00016092
orf19.409	1527.25	1370.16	1549.47	975.535	1161.99	1001.5	856.358	810.144	845.66	1020.8	1067.56	1035.07		16102.1	13676.6	15857.6	1766.75	4210.18	3473.65	4779.74	3519.04	8440.03	7124.27	11213.9	10670.2		1482.29	1046.34	837.387	1041.14		15212.1	3150.2	5579.61	9669.47		orf19.409	10.2625	5.90491e-05	3.01067	0.0442136	6.66312	0.0324899	9.28736	0.00254119
orf19.411	1	1	1	1	1	1	1	1	1	1	1	1		386.082	437.56	393.545	255.666	481.548	281.652	627.744	540.289	413.377	525.756	500.944	503.226		1	1	1	1		405.729	339.622	527.136	509.975		orf19.411	405.729	1.47225e-05	339.622	0.00900151	527.136	0.00107232	509.975	3.50826e-07
orf19.4174	1	1	1	75.3281	56.8791	60.4996	1	1	1	45.6029	62.5639	70.4192		1	1	1	0	115.091	81.6524	84.7435	71.398	1	97.1556	144.402	187.226		1	64.2356	1	59.5287		1	65.5812	52.0472	142.928		orf19.4174	1	1	1.02614	0.970878	52.3805	0.124317	2.40099	0.0367072
orf19.449	338.07	319.405	319.466	222.82	185.337	204.5	1	189.144	113.827	260.325	257.564	338.377		1705.61	1371.56	1674.98	356.405	947.948	732.652	462.744	376.245	854.299	820.677	1211.24	1022.23		325.647	204.219	101.323	285.422		1584.05	679.002	564.429	1018.05		orf19.449	4.86432	0.000296814	3.32488	0.0518361	5.57057	0.0419049	3.56682	0.00319789
orf19.4706	234.277	227.693	262.466	314.366	304.349	316.5	294.478	298.144	295.043	255.852	283.564	254.837		196.733	149.56	285.396	723.294	550.739	486.652	765.744	970.903	497.808	1334.72	1269.74	727.226		241.479	311.738	295.888	264.751		210.563	586.895	744.818	1110.56		orf19.4706	0.871973	0.494962	1.88265	0.0177143	2.51723	0.030574	4.19474	0.0118132
orf19.5517	510.071	380.983	524.466	1224.74	1025.98	1105.5	453.565	572.144	449.773	892.563	837.564	734.008		188.843	238.56	0	219.599	84.3397	77.6524	270.744	235.441	1	137.122	84.5137	1		471.84	1118.74	491.827	821.379		142.468	127.197	168.728	73.8784		orf19.5517	0.301941	0.0184762	0.113697	0.00017932	0.343742	0.0263562	0.0903503	0.000259329
orf19.5626	93.4139	103.227	141.466	1	1	1	1	1	1	139.544	162.564	204.398		597.128	647.56	723.022	102.692	107.403	149.652	311.744	277.819	509.066	425.152	535.762	591.226		112.702	1	1	168.835		655.903	119.916	366.21	517.38		orf19.5626	5.81979	0.000160542	119.916	0.00134631	366.21	0.00715256	3.06441	0.00264804
orf19.5848	1	1	1	1	1	1	1	1	1	1	1	1		1	1	1	1	1	1	1	1	1	1	84.5137	125.226		1	1	1	1		1	1	1	69.9132		orf19.5848	1	1	1	1	1	1	70.2465	0.135048
orf19.6578	510.071	426.839	471.466	253.335	440.363	439.5	213.243	301.144	334.074	475.048	455.564	475.508		1104.03	1316.56	1051.24	140.003	266.287	242.652	648.744	640.082	925.597	684.242	606.792	714.226		469.459	377.732	282.82	468.707		1157.28	216.314	738.141	668.42		orf19.6578	2.46513	0.00124367	0.572665	0.0923928	2.60993	0.0105576	1.42609	0.00362721
orf19.6660	314.346	341.678	251.466	187.218	221.229	225.5	1	91.1436	58.0679	148.491	90.5639	127.163		1135.59	1498.56	1708.94	156.171	422.608	343.652	282.744	138.382	570.983	396.211	560.832	910.226		302.497	211.316	50.0705	122.073		1447.7	307.477	330.703	622.423		orf19.6660	4.78582	0.0025065	1.45506	0.295311	6.60474	0.0967752	5.09879	0.030464
orf19.670.2	1441.25	844.785	907.466	797.528	731.282	833.5	815.74	752.144	434.439	1254.91	1199.56	929.46		626.714	452.56	809.792	1132.47	2403.53	1620.65	1786.74	1597	2899.43	1580.03	1466.11	1229.23		1064.5	787.436	667.441	1127.98		629.689	1718.88	2094.39	1425.12		orf19.670.2	0.591535	0.113822	2.18288	0.0662052	3.13794	0.0279558	1.26343	0.108306
ARP3	551.588	534.274	526.466	441.514	359.132	404.5	182.779	305.144	349.407	472.065	467.564	453.441		100.086	117.56	90.4768	235.767	272.693	187.652	289.744	283.287	199.482	280.448	226.573	213.226		537.443	401.715	279.11	464.357		102.707	232.038	257.504	240.082		ARP3	0.191104	2.32709e-06	0.577617	0.00774534	0.922591	0.727038	0.517021	0.000460075
CLN3	2041.77	1925.68	1908.47	1275.6	1281	1396.5	1069.6	965.144	1092.39	1757.42	1587.56	1441.73		1021.19	1110.56	1588.21	335.262	218.878	331.652	787.744	797.29	865.556	578.125	737.71	762.226		1958.64	1317.7	1042.38	1595.57		1239.99	295.264	816.863	692.687		CLN3	0.633087	0.0165092	0.224075	4.89466e-05	0.783653	0.00815651	0.434131	0.00111721
CMK2	622.761	542.135	679.466	288.936	319.462	294.5	169.24	241.144	285.285	419.876	347.564	322.615		190.816	195.56	253.958	244.473	265.006	255.652	348.744	332.5	257.647	579.503	624.898	474.226		614.787	300.966	231.889	363.351		213.444	255.044	312.964	559.542		CMK2	0.347184	0.000852964	0.847417	0.014433	1.34962	0.138763	1.53995	0.0212018
YRA1	572.347	502.829	675.466	578.833	538.595	490.5	433.256	428.144	469.289	783.711	762.564	729.28		468.923	638.56	650.084	362.623	358.542	379.652	667.744	652.385	510.942	875.803	798.991	910.226		583.548	535.976	443.563	758.518		585.855	366.939	610.357	861.673		YRA1	1.00395	0.977554	0.684619	0.00302978	1.37603	0.0318197	1.136	0.0475175
orf19.3456	1	1	1	1	1	1	1	1	1	1	1	1		1	1	1	1	1	1	1	1	1	1	1	1		1	1	1	1		1	1	1	1		orf19.3456	1	1	1	1	1	1	1	1

## Sheet: CaSm vs Ca_Down & upregulated
				SC5314 CaSm/Ca				529L CaSm/Ca				#5 CaSm/Ca				#2 CaSm/Ca					Significantly down and up regulated genes
			orf19.1691	9.01344e-05			CDC10	0.000785069			CDC10	0.000821509			ACE2	1					SC5314 CaSm/Ca			529L CaSm/Ca			#5 CaSm/Ca			#2 CaSm/Ca			Downregulated	Upregulated
			IHD1	0.000102777			POL1	0.000785635			IHD1	0.000835284			IHD1	0.000337234				orf19.1691	9.01344e-05		CDC10	0.000785069		CDC10	0.000821509		ACE2	1		SC5314	71	30
			ECE1	0.000130708			CHT3	0.00160241			POL1	0.00133536			CDC10	0.000778882				IHD1	0.000102777		POL1	0.000785635		IHD1	0.000835284		IHD1	0.000337234		529L	65	19
			HYR1	0.000299187			IHD1	0.00191237			ZRT2	0.00144399			RNR22	0.00085454				ECE1	0.000130708		CHT3	0.00160241		POL1	0.00133536		CDC10	0.000778882		#5	26	56
			PHR1	0.000411944			PHO89	0.00227548			MAE1	0.00360138			POL1	0.00103442				HYR1	0.000299187		IHD1	0.00191237		ZRT2	0.00144399		RNR22	0.00085454		#2	48	49
			CDC10	0.000492955			SCW11	0.00335472			SCW11	0.00389107			CHT3	0.00135439				PHR1	0.000411944		PHO89	0.00227548		MAE1	0.00360138		POL1	0.00103442
			CHT3	0.000588465			MAE1	0.00372204			CHT3	0.00483635			MAE1	0.00141078				CDC10	0.000492955		SCW11	0.00335472		SCW11	0.00389107		CHT3	0.00135439
			POL1	0.00121483			GAL4	0.00406973			ZAP1	0.00829925			SCW11	0.00194808				CHT3	0.000588465		MAE1	0.00372204		CHT3	0.00483635		MAE1	0.00141078
			SOD5	0.00133515			PGA48	0.00553353			ECM331	0.00976616			PGA48	0.00383406				POL1	0.00121483		GAL4	0.00406973		RNR22	0.070153		SCW11	0.00194808
			ZRT2	0.00160964			SEF1	0.00651042			SEF1	0.0123471			SUT1	0.00394504				SOD5	0.00133515		PGA48	0.00553353		CHT2	0.124488		PGA48	0.00383406
			CSA1	0.0024586			SMC2	0.00669059			SUT1	0.0125427			ZAP1	0.00571092				ZRT2	0.00160964		SEF1	0.00651042		orf19.1691	0.170238		SUT1	0.00394504
			GAL4	0.00280446			ZCF34	0.00717404			GAL4	0.0137633			UPC2	0.00632581				GAL4	0.00280446		SMC2	0.00669059		HTA2	0.219747		ZAP1	0.00571092
			TUP1	0.00295787			HAP2	0.00741267			ZCF34	0.0162109			KIP4	0.00692173				TUP1	0.00295787		HAP2	0.00741267		TYE7	0.233295		UPC2	0.00632581
			UPC2	0.00384441			HAP43	0.00771154			SMC2	0.0169608			ECM331	0.00695396				UPC2	0.00384441		HAP43	0.00771154		PGA53	0.239838		KIP4	0.00692173
			ECM331	0.00417315			ALS5	0.00806338			KIP4	0.018269			SMC2	0.00769578				ECM331	0.00417315		ALS5	0.00806338		UCF1	0.254748		ECM331	0.00695396
			CPH1	0.00464403			SIT1	0.00822082			SOD5	0.0232942			orf19.1534	0.00897898				CPH1	0.00464403		SIT1	0.00822082		IRO1	0.282889		SMC2	0.00769578
			PGA34	0.00482644			ZAP1	0.00826131			CSA1	0.0248494			CPH1	0.00912956				PGA34	0.00482644		ZAP1	0.00826131		ACS2	0.343321		orf19.1534	0.00897898
			PHO89	0.00493737			FRP2	0.00879099			UPC2	0.0266488			PLB5	0.0102711				PHO89	0.00493737		FRP2	0.00879099		orf19.5517	0.343742		CPH1	0.00912956
			orf19.1424	0.00574988			MAC1	0.00976886			PLB5	0.0281813			SEF1	0.0110371				orf19.1424	0.00574988		MAC1	0.00976886		UGP1	0.373741		PLB5	0.0102711
			UME6	0.00605054			UGA32	0.00984828			FRP2	0.0286792			UGA32	0.0117735				UME6	0.00605054		orf19.1534	0.0107497		SSB1	0.395666		SEF1	0.0110371
			FRP2	0.00663968			orf19.1534	0.0107497			HAP2	0.0304057			SOD5	0.0128548				FRP2	0.00663968		orf19.1424	0.0113987		YWP1	0.407303		UGA32	0.0117735
			SMC2	0.00741307			orf19.1424	0.0113987			RNR22	0.070153			CSA1	0.0141645				SMC2	0.00741307		PES1	0.011935		HTA1	0.43169		CSA1	0.0141645
			PLB5	0.00777757			PES1	0.011935			CHT2	0.124488			orf19.1691	0.0311133				PLB5	0.00777757		FKH2	0.0122188		TRX1	0.446707		orf19.1691	0.0311133
			RFX2	0.00992344			FKH2	0.0122188			orf19.1691	0.170238			CHT2	0.0412304				RFX2	0.00992344		SOD4	0.0126145		MET28	0.45302		CHT2	0.0412304
			ALS9	0.0103571			SOD4	0.0126145			HTA2	0.219747			CSH1	0.065808				ALS9	0.0103571		PLB5	0.0129183		CSH1	0.478083		CSH1	0.065808
			orf19.1534	0.010454			PLB5	0.0129183			TYE7	0.233295			orf19.5517	0.0903503				orf19.1534	0.010454		KIP4	0.0135349		DAK2	0.491096		orf19.5517	0.0903503
			MAC1	0.0114923			KIP4	0.0135349			PGA53	0.239838			ZRT2	0.0948413				MAC1	0.0114923		CPH1	0.0141447		PFK2	0.492051		ZRT2	0.0948413
			UGA32	0.0118671			ECM331	0.0139864			UCF1	0.254748			PGA53	0.109504				UGA32	0.0118671		RBT5	0.0328334		CAT1	2.04303		PGA53	0.109504
			CRH11	0.0143867			CPH1	0.0141447			IRO1	0.282889			UGP1	0.151162				CRH11	0.0143867		PHR1	0.0633067		KRE1	2.14034		YWP1	0.173149
			ACE2	0.0172098			UPC2	0.0216101			ACS2	0.343321			YWP1	0.173149				ACE2	0.0172098		RNR22	0.103076		CIT1	2.17793		PCK1	0.176925
			CHT2	0.0210001			RBT5	0.0328334			orf19.5517	0.343742			PCK1	0.176925				CHT2	0.0210001		orf19.5517	0.113697		MDM34	2.29405		SSB1	0.192531
			HWP1	0.0303263			PHR1	0.0633067			UGP1	0.373741			SSB1	0.192531				HWP1	0.0303263		PFK2	0.129615		SEF2	2.31017		HTA2	0.209764
			ALS3	0.0681794			RNR22	0.103076			HWP1	0.380582			HTA2	0.209764				ALS3	0.0681794		ZRT2	0.130313		PHR2	2.43815		PHO89	0.236676
			SCW11	0.0825773			orf19.5517	0.113697			SSB1	0.395666			PHO89	0.236676				SCW11	0.0825773		HTA2	0.130829		orf19.4706	2.51723		UCF1	0.240732
			SAP5	0.0855622			PFK2	0.129615			YWP1	0.407303			UCF1	0.240732				SAP5	0.0855622		PGA53	0.134158		IFD6	2.60565		DAK2	0.252121
			HTA2	0.0969264			ZRT2	0.130313			HTA1	0.43169			DAK2	0.252121				HTA2	0.0969264		CSH1	0.146312		orf19.6578	2.60993		PIL1	0.307243
			PGA53	0.107718			HTA2	0.130829			TRX1	0.446707			PIL1	0.307243				PGA53	0.107718		HGT7	0.155604		DFG5	2.67571		TYE7	0.326456
			CSH1	0.110173			PGA53	0.134158			MET28	0.45302			TYE7	0.326456				CSH1	0.110173		orf19.1691	0.173699		orf19.670.2	3.13794		PFK2	0.340024
			ACS2	0.130644			CSH1	0.146312			CSH1	0.478083			PFK2	0.340024				ACS2	0.130644		SSB1	0.186917		SAP10	3.28652		GCN4	0.3543
			KIP4	0.134456			HGT7	0.155604			DAK2	0.491096			GCN4	0.3543				KIP4	0.134456		PIL1	0.208723		FRP3	3.30326		GAL4	0.360603
			UCF1	0.138434			orf19.1691	0.173699			PFK2	0.492051			GAL4	0.360603				UCF1	0.138434		ZCF39	0.216311		orf19.3615	3.34027		ACS2	0.36549
			RNR22	0.147323			SSB1	0.186917			RBT5	0.506539			ACS2	0.36549				RNR22	0.147323		ACS2	0.219712		ARG81	3.4495		RBT5	0.427652
			DAK2	0.166148			PIL1	0.208723			ALS3	0.527533			RBT5	0.427652				DAK2	0.166148		CLN3	0.224075		STP2	4.03294		IFD6	0.432498
			IRO1	0.181468			ZCF39	0.216311			PIL1	0.537091			IFD6	0.432498				IRO1	0.181468		TRR1	0.237696		PES1	4.25687		CLN3	0.434131
			PIL1	0.187848			ACS2	0.219712			ZCF39	0.564751			CLN3	0.434131				PIL1	0.187848		IRO1	0.243962		STF2	4.2863		TRR1	0.436991
			ARP3	0.191104			CLN3	0.224075			GCN4	0.626588			TRR1	0.436991				ARP3	0.191104		UGP1	0.257118		ARG1	4.58632		TRX1	0.46472
			SSB1	0.208252			TRR1	0.237696			TRR1	0.626717			TRX1	0.46472				SSB1	0.208252		MET28	0.258146		GNP1	4.60771		HGT7	0.466565
			PFK2	0.209932			IRO1	0.243962			PCK1	0.653949			HGT7	0.466565				PFK2	0.209932		YWP1	0.279016		ALS7	4.66495		PHR1	0.471833
			HTA1	0.228425			UGP1	0.257118			SIT1	0.683644			PHR1	0.471833				HTA1	0.228425		TYE7	0.30775		TPK1	5.00753		NDT80	0.495962
			UGP1	0.264627			MET28	0.258146			HOG1	0.724073			NDT80	0.495962				UGP1	0.264627		SIN3	0.319419		RIM101	5.18058		FGR15	2.03414
			HAP43	0.271385			YWP1	0.279016			WH11	0.76162			ARP3	0.517021				HAP43	0.271385		CDR1	0.343078		NPR1	5.28139		ENA21	2.05191
			orf19.5517	0.301941			TYE7	0.30775			CLN3	0.783653			ADH5	0.520588				orf19.5517	0.301941		PGA7	0.344398		BCR1	5.4155		TTR1	2.19499
			TPK2	0.312649			SIN3	0.319419			PGA48	0.815786			IRO1	0.543312				TPK2	0.312649		HTA1	0.354163		orf19.449	5.57057		ARG81	2.23373
			SEF2	0.314563			CDR1	0.343078			PHR1	0.878231			orf19.1424	0.565789				SEF2	0.314563		NDT80	0.369516		AHR1	5.8153		FAV2	2.29969
			RBT5	0.319444			PGA7	0.344398			GIS2	0.88369			HSP70	0.58731				RBT5	0.319444		PCK1	0.370086		orf19.409	6.66312		FTR1	2.34989
			YWP1	0.320561			HTA1	0.354163			ARP3	0.922591			WH11	0.62307				YWP1	0.320561		HOG1	0.378274		SGA1	6.87011		ZCF3	2.3992
			MAE1	0.32729			NDT80	0.369516			IRE1	0.927013			TEC1	0.624434				MAE1	0.32729		HEM1	0.384545		RFG1	6.90671		orf19.4174	2.40099
			MET28	0.331423			PCK1	0.370086			HGT7	0.930049			TPK2	0.648254				MET28	0.331423		DFG5	0.40695		PIR1	7.5883		TPK1	2.47235
			DDR48	0.332696			HOG1	0.378274			ACE2	1			TUP1	0.664167				DDR48	0.332696		CAP1	0.412509		GCA2	7.7612		STP2	2.51512
			DFG5	0.334601			HEM1	0.384545			ALS6	1			MET28	0.714663				DFG5	0.334601		ADH5	0.414755		ALS2	7.82931		ALS2	2.52332
			TRR1	0.338038			DFG5	0.40695			ALS9	1			HTA1	0.7317				TRR1	0.338038		DAK2	0.421168		RHR2	8.24907		orf19.3615	2.55803
			CMK2	0.347184			CAP1	0.412509			CDR2	1			ZCF34	0.741676				CMK2	0.347184		HSP70	0.422206		SAP9	9.65867		PES1	2.57561
			ROB1	0.353708			ADH5	0.414755			ECE1	1			ALS3	0.747372				ROB1	0.353708		TPK2	0.424186		PGA7	11.4298		GPD2	2.61329
			HOG1	0.360475			SOG2	0.417088			HAP3	1			ALS5	0.800194				HOG1	0.360475		GIS2	0.432759		GPD2	11.6113		RIM101	2.64341
			ACS1	0.360518			DAK2	0.421168			HYR1	1			IRE1	0.816527				ACS1	0.360518		TRX1	0.445531		RPN4	11.8935		NPR1	2.67231
			SIN3	0.366152			HSP70	0.422206			MAC1	1			SIN3	0.82852				SIN3	0.366152		GCN4	0.485594		FRP1	12.0223		ALS7	2.67402
			PCK1	0.371242			TPK2	0.424186			PGA17	1			DFG5	0.869744				PCK1	0.371242		GPD2	2.02247		NRG1	12.0628		HAC1	2.7591
			IRE1	0.374949			GIS2	0.432759			PGA25	1			orf19.1862	0.88284				IRE1	0.374949		ZCF3	2.06395		PGA13	12.605		ACS1	3.06019
			EFG1	0.424823			TRX1	0.445531			PGA34	1			ALS4	0.88542				EFG1	0.424823		RFG1	2.4526		YHB1	13.2516		orf19.5626	3.06441
			PGA13	0.4369			UCF1	0.446411			PRA1	1			HEM1	0.97734				TRX1	0.437431		orf19.409	3.01067		ENA2	19.8985		MBF1	3.10574
			TRX1	0.437431			FGR15	0.457322			RBR1	1			RCT1	0.981193				ZCF39	0.448185		RPN4	4.07414		orf19.2125	24.5846		BCR1	3.12088
			ZCF39	0.448185			GCN4	0.485594			RBT1	1			MDM34	0.984663				CDR1	0.491692		ENA2	4.76233		orf19.4174	52.3805		CIT1	3.25371
			CDR1	0.491692			SAP5	0.498371			RFX2	1			ALS6	1				IFD6	2.28771		STF2	4.85748		ALS1	71.5234		GNP1	3.38806
			ADH5	0.500764			CSA1	0.527682			SAP1	1			CDR2	1				orf19.6578	2.46513		ARG1	5.8879		PGA37	86.588		SAP9	3.439
			SUT1	0.553476			DDR48	0.535538			SAP2	1			CRH11	1				PHR2	2.63466		YHB1	9.35294		SOD4	103.606		orf19.449	3.56682
			CAP1	0.557879			ALS4	0.540043			SAP4	1			ECE1	1				TTR1	2.65924		orf19.2125	15.1604		GAP2	118.522		PIR1	3.65921
			HAP2	0.570107			IRE1	0.540874			SAP5	1			HAP3	1				RHR2	2.69443		GAP2	35.5351		CRH11	122.878		RFG1	4.02964
			CAT1	0.570324			WH11	0.548904			SAP6	1			HYR1	1				AHR1	2.71373		orf19.5626	119.916		INO4	143.226		orf19.4706	4.19474
			HSP70	0.571879			PHR2	0.556801			SCW4	1			MAC1	1				STF2	2.82817		ALS2	126.102		RBR2	205.121		FRP3	4.27871
			orf19.670.2	0.591535			orf19.6578	0.572665			SOD6	1			PGA13	1				ENA2	3.07463		PGA37	161.352		orf19.5626	366.21		ARG1	4.58377
			RCT1	0.598984			ARP3	0.577617			UGA32	1			PGA17	1				GAL1	3.42406		BRG1	163.316		orf19.411	527.136		orf19.6660	5.09879
			CLN3	0.633087			ACS1	0.592845			UME6	1			PGA25	1				ZCF3	3.66569		orf19.411	339.622		AOX2	604.586		SGA1	5.23318
			ZCF34	0.634082			ELF1	0.602938			ZCF31	1			PGA34	1				TPK1	3.71169		ALS1	561.02		FDH1	4292.51		PGA7	5.77456
			GIS2	0.663792			TUP1	0.652326			ZCF7	1			PGA37	1				ALS7	3.73255		AOX2	775.287					STF2	6.52562
			orf19.1862	0.69495			FBP1	0.659262			ZRT1	1			PRA1	1				RPN4	4.35785		FDH1	1294.35					RPN4	6.5323
			KRE1	0.71078			YRA1	0.684619			orf19.1534	1			RBR1	1				GCA2	4.69948								SOD4	7.73577
			GCN4	0.741789			CPH2	0.707986			orf19.5848	1			RBT1	1				orf19.6660	4.78582								orf19.409	9.28736
			ALS4	0.743897			KRE1	0.722865			orf19.3456	1			RFX2	1				orf19.449	4.86432								FRP1	9.43135
			HAC1	0.768511			EFG1	0.746162			SIN3	1.00347			SAP1	1				PIR1	5.17215								RBR2	12.4197
			orf19.3615	0.77396			HSP104	0.773315			CAP1	1.01741			SAP2	1				NRG1	5.76462								ENA2	12.5409
			NDT80	0.795964			TPS2	0.79111			TPK2	1.06791			SAP4	1				orf19.5626	5.81979								INO4	12.5508
			SOG2	0.806971			FRP1	0.802049			GAL1	1.08049			SAP5	1				GPD2	7.1108								orf19.2125	13.2279
			ENA21	0.820371			GAL1	0.817887			TUP1	1.10377			SAP6	1				YHB1	7.3547								YHB1	18.9231
			WH11	0.865096			CAT1	0.837124			ADH5	1.14731			SCW4	1				orf19.409	10.2625								GAP2	52.6877
			orf19.4706	0.871973			CMK2	0.847417			NDT80	1.19223			SOD6	1				orf19.2125	11.1694								ALS1	82.387
			PGA7	0.896742			ENA21	0.849566			orf19.1862	1.22011			UME6	1				ARG1	18.4712								FDH1	111.275
			CPH2	0.905039			TPK1	0.975683			PHO89	1.22119			ZCF31	1				ALS1	26.2422								orf19.411	509.975
			FTR1	0.930076			MBF1	0.97928			TPS2	1.27029			ZCF7	1				FDH1	60.6792								AOX2	1145.15
			RIM101	0.930665			SAP10	0.987215			orf19.1424	1.28776			ZRT1	1				PES1	190.77
			ZCF20	0.939398			ACE2	1			HSP70	1.34945			orf19.3456	1				RBR2	259.894
			TYE7	0.949746			ALS6	1			CMK2	1.34962			GCA2	1.00584				orf19.411	405.729
			HEM1	0.973572			ALS9	1			YRA1	1.37603			GIS2	1.03964				AOX2	2723.96
			FBP1	0.999731			CDR2	1			DDR48	1.39062			FBP1	1.04064
			ALS2	1			CHT2	1			FGR15	1.40328			TPS2	1.10354
			ALS6	1			CRH11	1			FTR1	1.41686			HOG1	1.10543
			CDR2	1			ECE1	1			RCT1	1.46783			CPH2	1.11999
			HAP3	1			HAP3	1			HEM1	1.55055			YRA1	1.136
			INO4	1			HWP1	1			FBP1	1.57493			CAP1	1.16298
			PGA17	1			HYR1	1			EFG1	1.65154			HWP1	1.16666
			PGA25	1			IFD6	1			CPH1	1.66703			ZCF39	1.17762
			PRA1	1			PGA13	1			HSP104	1.67493			CDR1	1.17824
			RBR1	1			PGA17	1			ALS4	1.71284			GAL1	1.2031
			RBT1	1			PGA25	1			ROB1	1.75725			FRP2	1.23862
			RTA3	1			PGA34	1			HAP43	1.76774			orf19.670.2	1.26343
			SAP1	1			PIR1	1			HAC1	1.85128			CAT1	1.29147
			SAP10	1			PRA1	1			ACS1	1.86103			HAP2	1.31149
			SAP2	1			RBR1	1			ELF1	1.87561			DDR48	1.31329
			SAP4	1			RBT1	1			CDR1	1.89494			PHR2	1.34987
			SAP6	1			RFX2	1			MBF1	1.90021			HAP43	1.3619
			SCW4	1			RTA3	1			TTR1	1.95117			ELF1	1.36571
			SOD6	1			SAP1	1			CAT1	2.04303			HSP104	1.37838
			ZAP1	1			SAP2	1			ZCF3	2.04677			SOG2	1.40893
			ZCF31	1			SAP4	1			SOG2	2.08182			orf19.6578	1.42609
			ZCF7	1			SAP6	1			KRE1	2.14034			ALS9	1.43898
			ZRT1	1			SCW4	1			CIT1	2.17793			SEF2	1.4451
			orf19.4174	1			SOD5	1			MDM34	2.29405			SIT1	1.44644
			orf19.5848	1			SOD6	1			CPH2	2.30373			ROB1	1.52563
			orf19.3456	1			SUT1	1			SEF2	2.31017			CMK2	1.53995
			YRA1	1.00395			UME6	1			ENA21	2.35951			NRG1	1.58665
			FGR15	1.00516			ZCF20	1			PHR2	2.43815			RHR2	1.59883
			SEF1	1.03128			ZCF31	1			orf19.4706	2.51723			FKH2	1.6564
			MBF1	1.14133			ZCF7	1			IFD6	2.60565			EFG1	1.71108
			FRP3	1.16379			ZRT1	1			orf19.6578	2.60993			SAP10	1.75786
			HGT7	1.18869			orf19.5848	1			ALS5	2.64464			KRE1	1.82218
			HSP104	1.19124			orf19.3456	1			DFG5	2.67571			AHR1	1.85187
			FKH2	1.19937			AHR1	1.00462			FAV2	2.92938			FGR15	2.03414
			SAP9	1.24297			NPR1	1.01853			orf19.670.2	3.13794			ENA21	2.05191
			PGA48	1.25219			RHR2	1.02195			SAP10	3.28652			BRG1	2.09907
			BCR1	1.28471			orf19.4174	1.02614			FRP3	3.30326			TTR1	2.19499
			NPR1	1.29082			ROB1	1.08693			orf19.3615	3.34027			ARG81	2.23373
			TPS2	1.33855			FAV2	1.09054			ARG81	3.4495			FAV2	2.29969
			ELF1	1.33924			SEF2	1.14259			FKH2	3.46464			FTR1	2.34989
			SGA1	1.38518			TEC1	1.15876			STP2	4.03294			ZCF3	2.3992
			CIT1	1.40033			orf19.1862	1.23494			PES1	4.25687			orf19.4174	2.40099
			FRP1	1.40766			ALS7	1.28269			STF2	4.2863			TPK1	2.47235
			ALS5	1.49617			FRP3	1.28344			ARG1	4.58632			STP2	2.51512
			MDM34	1.57245			RCT1	1.29804			GNP1	4.60771			ALS2	2.52332
			BRG1	1.59169			HAC1	1.32712			ALS7	4.66495			orf19.3615	2.55803
			FAV2	1.60334			SAP9	1.37133			TPK1	5.00753			PES1	2.57561
			ARG81	1.63187			CIT1	1.38548			RIM101	5.18058			GPD2	2.61329
			RFG1	1.72552			BCR1	1.39762			NPR1	5.28139			RIM101	2.64341
			STP2	1.83227			GCA2	1.43587			BCR1	5.4155			NPR1	2.67231
			GNP1	1.87588			orf19.6660	1.45506			orf19.449	5.57057			ALS7	2.67402
			TEC1	1.99212			MDM34	1.45807			TEC1	5.59141			HAC1	2.7591
			IFD6	2.28771			ALS3	1.46852			AHR1	5.8153			ACS1	3.06019
			SIT1	2.33926			RIM101	1.50786			orf19.6660	6.60474			orf19.5626	3.06441
			orf19.6578	2.46513			TTR1	1.52322			orf19.409	6.66312			MBF1	3.10574
			PHR2	2.63466			INO4	1.54504			SGA1	6.87011			BCR1	3.12088
			TTR1	2.65924			FTR1	1.56816			RFG1	6.90671			CIT1	3.25371
			RHR2	2.69443			NRG1	1.59201			PIR1	7.5883			GNP1	3.38806
			AHR1	2.71373			SGA1	1.61681			GCA2	7.7612			SAP9	3.439
			STF2	2.82817			RBR2	1.75324			ALS2	7.82931			orf19.449	3.56682
			SOD4	3			STP2	1.79912			RHR2	8.24907			PIR1	3.65921
			ENA2	3.07463			GNP1	1.82415			SAP9	9.65867			RFG1	4.02964
			GAL1	3.42406			orf19.4706	1.88265			PGA7	11.4298			orf19.4706	4.19474
			ZCF3	3.66569			GPD2	2.02247			GPD2	11.6113			FRP3	4.27871
			TPK1	3.71169			orf19.3615	2.05805			RPN4	11.8935			ARG1	4.58377
			ALS7	3.73255			ZCF3	2.06395			FRP1	12.0223			orf19.6660	5.09879
			RPN4	4.35785			orf19.670.2	2.18288			NRG1	12.0628			SGA1	5.23318
			GCA2	4.69948			RFG1	2.4526			PGA13	12.605			PGA7	5.77456
			orf19.6660	4.78582			orf19.409	3.01067			YHB1	13.2516			STF2	6.52562
			orf19.449	4.86432			orf19.449	3.32488			BRG1	18.9737			RPN4	6.5323
			PIR1	5.17215			RPN4	4.07414			ENA2	19.8985			SOD4	7.73577
			NRG1	5.76462			ENA2	4.76233			orf19.2125	24.5846			orf19.409	9.28736
			orf19.5626	5.81979			STF2	4.85748			orf19.4174	52.3805			FRP1	9.43135
			GPD2	7.1108			ARG1	5.8879			RTA3	54.4691			RBR2	12.4197
			YHB1	7.3547			YHB1	9.35294			ZCF20	62.7936			ENA2	12.5409
			orf19.409	10.2625			orf19.2125	15.1604			ALS1	71.5234			INO4	12.5508
			orf19.2125	11.1694			ARG81	35.5072			PGA37	86.588			orf19.2125	13.2279
			ARG1	18.4712			GAP2	35.5351			SOD4	103.606			YHB1	18.9231
			ALS1	26.2422			orf19.5626	119.916			GAP2	118.522			GAP2	52.6877
			PGA37	55.1537			ALS2	126.102			CRH11	122.878			ZCF20	62.7407
			FDH1	60.6792			PGA37	161.352			INO4	143.226			RTA3	66.0441
			PES1	190.77			BRG1	163.316			RBR2	205.121			orf19.5848	70.2465
			RBR2	259.894			orf19.411	339.622			orf19.5626	366.21			ALS1	82.387
			orf19.411	405.729			ALS1	561.02			orf19.411	527.136			FDH1	111.275
			GAP2	2657.98			AOX2	775.287			AOX2	604.586			orf19.411	509.975
			AOX2	2723.96			FDH1	1294.35			FDH1	4292.51			AOX2	1145.15

## Sheet: Ca_529 vs #5 & #2
Probe Name	Counts after background subtraction													Normalize count SC5314			Normalize count 529L			Normalize count #5			Normalize count #2				Avg_individual replicates					Probe Name	#5/529L		#2/529L
	SC5314.1	SC5314.2	SC5314.3	529L.1	529L.2	529L.3	#5.1	#5.2	#5.3	#2.1	#2.2	#2.3		SC5314.1	SC5314.2	SC5314.3	529L.1	529L.2	529L.3	#5.1	#5.2	#5.3	#2.1	#2.2	#2.3		Avg SC5314	Avg 529L	Avg #5	Avg #2			FC	T-test	FC	T-test
ACE2	36.9998	45.7885	59.4662	1	1	1	1	1	1	1	1	1		54.862	59.9908	59.4662	1	1	1	1	1	1	1	1	1		58.1063	1	1	1		ACE2	1	1	1	1
ACS1	1710	1691.79	2157.47	418.811	1008.11	1439.5	252	931.144	831.657	1539.58	2205.56	1319.68		2535.53	2216.54	2157.47	2130.04	1904.4	1439.5	852.973	931.144	1159.3	2295.71	2205.56	2080.1		2303.18	1824.65	981.14	2193.79		ACS1	0.537715	0.0194205	1.20231	0.15764
ACS2	3206	4020.79	5886.47	674.811	1700.11	2314.5	819	2440.14	2384.66	3727.58	4980.56	3126.68		4753.75	5267.93	5886.47	3432.03	3211.65	2314.5	2772.16	2440.14	3324.14	5558.3	4980.56	4928.33		5302.71	2986.06	2845.48	5155.73		ACS2	0.952922	0.759092	1.7266	0.00544718
ADH5	7971	9510.79	11709.5	811.811	2838.11	7903.5	985	4600.14	2404.66	3467.58	4941.56	3236.68		11819.1	12460.8	11709.5	4128.8	5361.42	7903.5	3334.04	4600.14	3352.02	5170.61	4941.56	5101.72		11996.5	5797.91	3762.07	5071.3		ADH5	0.648866	0.16166	0.874677	0.549606
AHR1	190	172.788	312.466	23.8111	71.1094	111.5	25.9998	156.144	139.657	217.583	278.564	157.676		281.725	226.383	312.466	121.101	134.331	111.5	88.0045	156.144	194.677	324.444	278.564	248.532		273.525	122.311	146.275	283.847		AHR1	1.19593	0.494056	2.3207	0.00218034
ALS1	131	60.7885	142.466	1	1	116.5	1	138.144	135.657	1	97.5639	67.676		194.242	79.6434	142.466	1	1	1	1	138.144	189.101	1	97.5639	106.672		138.784	1	109.415	68.4121		ALS1	109.415	0.125788	68.4121	0.116923
ALS2	1	1	1	1	1	1	1	30.1436	40.6565	143.583	165.564	118.676		1	1	1	1	1	1	1	30.1436	56.6739	214.1	165.564	187.06		1	1	29.2725	188.908		ALS2	29.2725	0.153484	188.908	0.000180324
ALS3	3530	4082.79	4217.47	14.8111		69.4996	76.9998	256.144	230.657	176.583	305.564	162.676		5234.16	5349.16	4217.47	75.3281	1	69.4996	260.63	256.144	321.528	263.308	305.564	256.413		4933.6	48.6092	279.434	275.095		ALS3	5.74858	0.00192322	5.65932	0.00133663
ALS4	594	625.788	857.466	455.811	1619.11	4024.5	441	2453.14	2310.66	4855.58	7896.56	4884.68		880.762	819.891	857.466	2318.22	3058.63	4024.5	1492.7	2453.14	3220.98	7240.29	7896.56	7699.33		852.707	3133.78	2388.94	7612.06		ALS4	0.762319	0.349001	2.42903	0.00108151
ALS5	112	95.7885	141.466	27.8111	64.1094	109.5	1	66.1436	46.6565	106.583	169.564	84.676		166.069	125.5	141.466	141.445	121.108	109.5	1	66.1436	65.0377	158.929	169.564	133.468		144.345	124.017	44.0604	153.987		ALS5	0.355276	0.0271054	1.24165	0.102551
ALS6	1	1	1	1	1	1	1	1	1	1	1	1		1	1	1	1	1	1	1	1	1	1	1	1		1	1	1	1		ALS6	1	1	1	1
ALS7	128	145.788	180.466	100.811	287.109	519.5		71.1436	49.6565	68.5828	144.564	68.676		189.794	191.008	180.466	512.717	542.373	519.5	1	71.1436	69.2197	102.266	144.564	108.249		187.089	524.863	47.1211	118.359		ALS7	0.0897778	4.24595e-05	0.225505	1.41573e-05
ALS9	62.9998	83.7885	86.4662	1	1	1	1	1	1	89.5828	119.564	87.676		93.4139	109.777	86.4662	1	1	1	1	1	1	133.579	119.564	138.197		96.5525	1	1	130.447		ALS9	1	1	130.447	2.07894e-05
AOX2	1	1	1	1	1	1	1	1	1	1	1	1		1	1	1	1	1	1	1	1	1	1	1	1		1	1	1	1		AOX2	1	1	1	1
ARG1	90.9998	81.7885	140.466	22.8111	65.1094	158.5	90.9998	328.144	197.657	222.583	365.564	228.676		134.931	107.157	140.466	116.015	122.997	158.5	308.018	328.144	275.527	331.899	365.564	360.444		127.518	132.504	303.896	352.636		ARG1	2.29349	0.00105742	2.66132	0.000196486
ARG81	50.9998	72.7885	132.466	1	1	1	1	47.1436	31.6565	62.5828	90.5639	60.676		75.6207	95.3655	132.466	1	1	1	1	47.1436	44.1282	93.319	90.5639	95.6388		101.151	1	30.7573	93.1739		ARG81	30.7573	0.11657	93.1739	3.84113e-07
BCR1	317	334.788	473.466	22.8111	102.109	167.5	23.9998	129.144	137.657	164.583	222.564	140.676		470.036	438.631	473.466	116.015	192.893	167.5	81.2349	129.144	191.889	245.414	222.564	221.736		460.711	158.803	134.089	229.905		BCR1	0.844376	0.562778	1.44774	0.0409844
BRG1	343	486.788	574.466	1	1	1	1	36.1436	39.6565	39.5828	104.564	51.676		508.588	637.777	574.466	1	1	1	1	36.1436	55.28	59.0231	104.564	81.4528		573.611	1	30.8079	81.6799		BRG1	30.8079	0.134003	81.6799	0.00357417
CAP1	480	567.788	716.466	123.811	321.109	645.5	75.9998	424.144	327.657	490.583	868.564	462.676		711.727	743.901	716.466	629.693	606.602	645.5	257.245	424.144	456.743	731.522	868.564	729.28		724.032	627.265	379.377	776.455		CAP1	0.604812	0.0168662	1.23784	0.0346498
CAT1	2954	3396.79	4100.47	1011.81	3020.11	5897.5	825	3490.14	2686.66	5071.58	7087.56	4008.68		4380.09	4450.38	4100.47	5145.98	5705.24	5897.5	2792.47	3490.14	3745.11	7562.38	7087.56	6318.56		4310.31	5582.91	3342.58	6989.5		CAT1	0.598716	0.00350554	1.25195	0.0300486
CDC10	1435	1433.79	2079.47	290.811	662.109	1091.5	385	1054.14	928.657	870.583	1365.56	753.676		2127.77	1878.51	2079.47	1479.04	1250.78	1091.5	1303.15	1054.14	1294.52	1298.15	1365.56	1187.96		2028.58	1273.77	1217.27	1283.89		CDC10	0.955643	0.705093	1.00794	0.938788
CDR1	2386	2479.79	3560.47	373.811	779.109	1736.5	486	1586.14	1144.66	2259.58	2943.56	1662.68		3537.88	3248.95	3560.47	1901.17	1471.8	1736.5	1645.02	1586.14	1595.62	3369.33	2943.56	2620.75		3449.1	1703.16	1608.93	2977.88		CDR1	0.944673	0.497358	1.74845	0.00701451
CDR2	1	1	1	1	1	1	1	1	1	1	1	1		1	1	1	1	1	1	1	1	1	1	1	1		1	1	1	1		CDR2	1	1	1	1
CHT2	2519	2620.79	3556.47	1	1	1	414	1316.14	1349.66	2180.58	3083.56	2103.68		3735.09	3433.69	3556.47	1	1	1	1401.31	1316.14	1881.38	3251.53	3083.56	3315.86		3575.08	1	1532.95	3216.98		CHT2	1532.95	0.000958099	3216.98	1.28571e-06
CHT3	1284	1282.79	1513.47	126.811	392.109	486.5	26.9998	217.144	223.657	495.583	680.564	504.676		1903.87	1680.68	1513.47	644.95	740.727	486.5	91.3893	217.144	311.77	738.977	680.564	795.481		1699.34	624.059	206.768	738.341		CHT3	0.331327	0.0129936	1.18313	0.232124
CIT1	2250	2051.79	2854.47	370.811	1497.11	2035.5	362	1901.14	2071.66	2040.58	3841.56	2506.68		3336.22	2688.2	2854.47	1885.91	2828.16	2035.5	1225.3	1901.14	2887.82	3042.77	3841.56	3951.08		2959.63	2249.86	2004.76	3611.8		CIT1	0.891059	0.686465	1.60535	0.0291457
CPH1	128	157.788	249.466	12.8111	43.1094	65.4996	1	48.1436	39.6565	69.5828	105.564	75.676		189.794	206.73	249.466	65.1563	81.4372	65.4996	1	48.1436	55.28	103.757	105.564	119.282		215.33	70.6977	34.8079	109.534		CPH1	0.492348	0.114802	1.54933	0.00592083
CPH2	488	537.788	750.466	43.8111	159.109	313.5	1	149.144	142.657	379.583	528.564	311.676		723.589	704.596	750.466	222.82	300.571	313.5	1	149.144	198.859	566.006	528.564	491.27		726.217	278.963	116.334	528.614		CPH2	0.417023	0.0689104	1.89492	0.00217753
CRH11	49.9998	48.7885	70.4662	1	1	1	1	1	1	1	1	1		74.138	63.9214	70.4662	1	1	1	1	1	1	1	1	1		69.5085	1	1	1		CRH11	1	1	1	1
CSA1	594	132.788	165.466	59.8111	128.109	201.5	1	42.1436	55.6565	54.5828	61.5639	43.676		880.762	173.976	165.466	304.194	242.009	201.5	1	42.1436	77.5835	81.39	61.5639	68.843		406.735	249.234	40.2424	70.599		CSA1	0.161464	0.0049195	0.283263	0.00420088
CSH1	1310	1193.79	1712.47	288.811	972.109	1987.5	409	1457.14	949.657	1159.58	1717.56	1041.68		1942.42	1564.07	1712.47	1468.87	1836.39	1987.5	1384.39	1457.14	1323.79	1729.09	1717.56	1641.91		1739.65	1764.25	1388.44	1696.19		CSH1	0.786985	0.0770466	0.961419	0.685877
DAK2	1247	1270.79	1736.47	172.811	468.109	804.5	137	655.144	488.657	874.583	1195.56	809.676		1849.01	1664.95	1736.47	878.902	884.297	804.5	463.719	655.144	681.172	1304.11	1195.56	1276.23		1750.14	855.9	600.011	1258.64		DAK2	0.70103	0.0250297	1.47054	0.000631131
DDR48	3253	4061.79	4820.47	418.811	1379.11	3039.5	618	2387.14	1733.66	720.583	1312.56	754.676		4823.44	5321.65	4820.47	2130.04	2605.25	3039.5	2091.82	2387.14	2416.66	1074.48	1312.56	1189.54		4988.52	2591.6	2298.54	1192.19		DDR48	0.886921	0.357953	0.460023	0.0067221
DFG5	276	298.788	418.466	49.8111	231.109	380.5		174.144	130.657	231.583	395.564	281.676		409.243	391.465	418.466	253.335	436.585	380.5	1	174.144	182.131	345.32	395.564	443.984		406.391	356.806	119.092	394.956		DFG5	0.333771	0.0413735	1.10692	0.567061
ECE1	5301	6404.79	6700.47	1	1	1	1	1	1	1	1	1		7860.14	8391.38	6700.47	1	1	1	1	1	1	1	1	1		7650.66	1	1	1		ECE1	1	1	1	1
ECM331	126	192.788	279.466		56.1094	107.5	1	149.144	112.657	84.5828	135.564	107.676		186.828	252.586	279.466	1	105.995	107.5	1	149.144	157.04	126.124	135.564	169.721		239.627	71.4983	102.394	143.803		ECM331	1.43212	0.643322	2.01128	0.127259
EFG1	424	473.788	623.466	43.8111	186.109	317.5	1	202.144	217.657	379.583	552.564	305.676		628.692	620.745	623.466	222.82	351.576	317.5	1	202.144	303.406	566.006	552.564	481.813		624.301	297.298	168.85	533.461		EFG1	0.567948	0.255445	1.79436	0.00710562
ELF1	670	649.788	1349.47	225.811	610.109	986.5	205	597.144	449.657	819.583	1023.56	588.676		993.453	851.335	1349.47	1148.46	1152.55	986.5	693.887	597.144	626.807	1222.1	1023.56	927.884		1064.75	1095.83	639.279	1057.85		ELF1	0.583372	0.00178075	0.965338	0.729637
ENA2	294	270.788	372.466	129.811	267.109	567.5	78.9998	325.144	259.657	521.583	724.564	433.676		435.933	354.78	372.466	660.208	504.592	567.5	267.4	325.144	361.953	777.747	724.564	683.569		387.726	577.433	318.165	728.627		ENA2	0.551	0.00804528	1.26184	0.0457221
ENA21	982	1008.79	1725.47	829.811	2771.11	4515.5	406	1394.14	1338.66	2395.58	3745.56	2154.68		1456.08	1321.69	1725.47	4220.35	5234.85	4515.5	1374.23	1394.14	1866.04	3572.12	3745.56	3396.25		1501.08	4656.9	1544.81	3571.31		ENA21	0.331724	0.000803991	0.766886	0.0268544
FAV2	70.9998	85.7885	113.466	11.8111	64.1094	132.5	1	117.144	65.6565	75.5828	120.564	58.676		105.276	112.398	113.466	60.0703	121.108	132.5	1	117.144	91.5231	112.704	120.564	92.4863		110.38	104.559	69.8889	108.585		FAV2	0.668414	0.453429	1.0385	0.874893
FBP1	714	577.788	837.466	242.811	538.109	929.5	144	560.144	387.657	837.583	1144.56	675.676		1058.69	757.003	837.466	1234.92	1016.53	929.5	487.413	560.144	540.381	1248.94	1144.56	1065.01		884.388	1060.32	529.312	1152.84		FBP1	0.499202	0.00472636	1.08726	0.429207
FDH1	452	181.788	269.466	1	1	1	1	1	1	69.5828	102.564	48.676		670.21	238.174	269.466	1	1	1	1	1	1	103.757	102.564	76.7241		392.617	1	1	94.3483		FDH1	1	1	94.3483	0.000450774
FGR15	185	196.788	301.466	24.8111	104.109	154.5	24.9998	130.144	108.657	137.583	205.564	122.676		274.311	257.827	301.466	126.187	196.671	154.5	84.6197	130.144	151.464	205.154	205.564	193.364		277.868	159.119	122.076	201.361		FGR15	0.767196	0.26245	1.26547	0.112912
FKH2	109	114.788	174.466	17.8111	43.1094	73.4996	1	58.1436	34.6565	82.5828	112.564	59.676		161.621	150.393	174.466	90.5858	81.4372	73.4996	1	58.1436	48.3101	123.142	112.564	94.0625		162.16	81.8409	35.8179	109.923		FKH2	0.437653	0.0658721	1.34313	0.0460462
FRP1	477	444.788	498.466	37.8111	66.1094	71.4996	1	34.1436	45.6565	72.5828	102.564	66.676		707.279	582.75	498.466	192.304	124.886	71.4996	1	34.1436	63.6438	108.23	102.564	105.096		596.165	129.563	32.9291	105.297		FRP1	0.254155	0.0700446	0.812705	0.526146
FRP2	139	91.7885	125.466	32.8111	57.1094	66.4996	1	44.1436	42.6565	65.5828	77.5639	63.676		206.104	120.259	125.466	166.875	107.884	66.4996	1	44.1436	59.4619	97.7924	77.5639	100.367		150.61	113.753	34.8685	91.9079		FRP2	0.306529	0.0809938	0.807962	0.506895
FRP3	977	1050.79	1372.47	274.811	758.109	1145.5	249	898.144	677.657	1393.58	2071.56	1208.68		1448.66	1376.71	1372.47	1397.67	1432.13	1145.5	842.818	898.144	944.632	2078.01	2071.56	1905.14		1399.28	1325.1	895.198	2018.24		FRP3	0.675571	0.0106236	1.52309	0.00288659
FTR1	568	709.788	1044.47	141.811	413.109	658.5	155	449.144	426.657	417.583	746.564	498.676		842.21	929.946	1044.47	721.239	780.398	658.5	524.646	449.144	594.746	622.669	746.564	786.024		938.874	720.045	522.845	718.419		FTR1	0.726128	0.0228247	0.997741	0.979841
GAL1	636	749.788	1015.47	162.811	448.109	727.5	177	796.144	550.657	504.583	875.564	675.676		943.038	982.353	1015.47	828.043	846.516	727.5	599.112	796.144	767.598	752.397	875.564	1065.01		980.286	800.686	720.951	897.659		GAL1	0.900417	0.328677	1.12111	0.379088
GAL4	203	307.788	365.466	50.8111	117.109	257.5	1	103.144	81.6565	197.583	331.564	206.676		301.001	403.256	365.466	258.421	221.229	257.5	1	103.144	113.827	294.621	331.564	325.767		356.574	245.717	72.6567	317.317		GAL4	0.295693	0.010374	1.2914	0.0129799
GAP2	1	1	1	24.8111	51.1094	75.4996	1	116.144	56.6565	240.583	267.564	135.676		1	1	1	126.187	96.5498	75.4996	1	116.144	78.9774	358.74	267.564	213.855		1	99.4122	65.3737	280.053		GAP2	0.657602	0.40938	2.81709	0.0156715
GCA2	992	1312.79	1700.47	63.8111	157.109	577.5	132	592.144	257.657	1476.58	2092.56	1480.68		1470.9	1719.98	1700.47	324.538	296.793	577.5	446.795	592.144	359.165	2201.77	2092.56	2333.87		1630.45	399.61	466.035	2209.4		GCA2	1.16622	0.585712	5.5289	8.98792e-05
GCN4	2569	2771.79	3867.47	264.811	726.109	1214.5	918	2342.14	1921.66	3321.58	4684.56	2486.68		3809.22	3631.52	3867.47	1346.81	1371.68	1214.5	3107.26	2342.14	2678.73	4952.9	4684.56	3919.55		3769.4	1311	2709.38	4519.01		GCN4	2.06666	0.00350774	3.447	0.000513379
GIS2	3295	3355.79	4790.47	921.811	2528.11	4089.5	1161	3677.14	2968.66	3557.58	5579.56	3495.68		4885.71	4396.66	4790.47	4688.25	4775.81	4089.5	3929.77	3677.14	4138.21	5304.81	5579.56	5509.96		4690.95	4517.85	3915.04	5464.78		GIS2	0.866572	0.0761864	1.2096	0.0148392
GNP1	2447	3007.79	3566.47	381.811	1268.11	3102.5	316	1899.14	1620.66	2373.58	3748.56	2453.68		3628.33	3940.72	3566.47	1941.86	2395.56	3102.5	1069.6	1899.14	2259.14	3539.31	3748.56	3867.54		3711.84	2479.97	1742.63	3718.47		GNP1	0.702681	0.205278	1.4994	0.0242767
GPD2	902	1047.79	1539.47	219.811	608.109	1473.5	111	1024.14	434.657	1123.58	1528.56	846.676		1337.45	1372.78	1539.47	1117.94	1148.77	1473.5	375.714	1024.14	605.898	1675.41	1528.56	1334.55		1416.57	1246.74	668.585	1512.84		GPD2	0.536268	0.0592325	1.21344	0.151965
HAC1	328	356.788	497.466	37.8111	89.1094	208.5	44.9998	208.144	213.657	154.583	263.564	176.676		486.347	467.455	497.466	192.304	168.335	208.5	152.316	208.144	297.83	230.503	263.564	278.48		483.756	189.713	219.43	257.516		HAC1	1.15664	0.536109	1.3574	0.0209631
HAP2	119	112.788	187.466	23.8111	82.1094	128.5	1	52.1436	32.6565	92.5828	100.564	69.676		176.449	147.772	187.466	121.101	155.111	128.5	1	52.1436	45.5222	138.053	100.564	109.825		170.562	134.904	32.8886	116.147		HAP2	0.243792	0.00591235	0.860961	0.287164
HAP3	1	1	1	1	1	1	1	1	1	1	1	1		1	1	1	1	1	1	1	1	1	1	1	1		1	1	1	1		HAP3	1	1	1	1
HAP43	266	234.788	354.466	28.8111	65.1094	119.5		96.1436	101.657	171.583	248.564	166.676		394.415	307.614	354.466	146.531	122.997	119.5	1	96.1436	141.706	255.852	248.564	262.718		352.165	129.676	79.6165	255.711		HAP43	0.613966	0.302268	1.97193	0.000180486
HEM1	258	358.788	521.466	50.8111	139.109	341.5	24.9998	207.144	189.657	360.583	577.564	322.676		382.553	470.075	521.466	258.421	262.789	341.5	84.6197	207.144	264.375	537.675	577.564	508.609		458.031	287.57	185.379	541.283		HEM1	0.644642	0.161002	1.88226	0.00164599
HGT7	5134	4769.79	6852.47	3389.81	10480.1	15982.5	635	4768.14	5603.66	10191.6	18070.6	15897.7		7612.52	6249.25	6852.47	17240.3	19797.8	15982.5	2149.36	4768.14	7811.32	15196.9	18070.6	25058.3		6904.74	17673.5	4909.61	19441.9		HGT7	0.277794	0.00300273	1.10006	0.602925
HOG1	773	779.788	1164.47	170.811	475.109	646.5	214	706.144	653.657	705.583	996.564	657.676		1146.18	1021.66	1164.47	868.73	897.521	646.5	724.35	706.144	911.177	1052.11	996.564	1036.64		1110.77	804.25	780.557	1028.44		HOG1	0.97054	0.829148	1.27876	0.0504824
HSP104	2035	2557.79	2896.47	428.811	1133.11	2759.5	239	1127.14	803.657	1211.58	1963.56	1354.68		3017.43	3351.15	2896.47	2180.9	2140.54	2759.5	808.97	1127.14	1120.27	1806.62	1963.56	2135.27		3088.35	2360.31	1018.8	1968.49		HSP104	0.431636	0.004025	0.833994	0.151362
HSP70	8379	10234.8	13055.5	1412.81	5912.11	11354.5	781	3995.14	3441.66	4175.58	6617.56	4171.68		12424.1	13409.3	13055.5	7185.43	11168.5	11354.5	2643.54	3995.14	4797.56	6226.33	6617.56	6575.48		12963	9902.8	3812.08	6473.12		HSP70	0.38495	0.0152735	0.653666	0.0659255
HTA1	9182	10144.8	15649.5	1948.81	5057.11	5617.5	3419	7999.14	6191.66	6348.58	8943.56	5744.68		13614.8	13291.4	15649.5	9911.48	9553.3	5617.5	11572.7	7999.14	8630.97	9466.55	8943.56	9054.88		14185.2	8360.76	9400.93	9155		HTA1	1.12441	0.586692	1.095	0.596956
HTA2	4157	4716.79	7298.47	1370.81	2704.11	2847.5	1833	4148.14	3470.66	3438.58	4789.56	3066.68		6163.86	6179.81	7298.47	6971.83	5108.29	2847.5	6204.37	4148.14	4837.99	5127.37	4789.56	4833.76		6547.38	4975.87	5063.5	4916.9		HTA2	1.01761	0.95088	0.988148	0.963072
HWP1	10057	13442.8	13822.5	1	1	1	89.9998	491.144	508.657	185.583	270.564	136.676		14912.2	17612.4	13822.5	1	1	1	304.633	491.144	709.051	276.728	270.564	215.432		15449	1	501.609	254.241		HWP1	501.609	0.0128096	254.241	0.000202287
HYR1	2158	3014.79	2877.47	1	1	1	1	1	1	1	1	1		3199.81	3949.89	2877.47	1	1	1	1	1	1	1	1	1		3342.39	1	1	1		HYR1	1	1	1	1
IFD6	277	353.788	496.466	1	1	1	62.9998	486.144	299.657	292.583	510.564	308.676		410.726	463.524	496.466	1	1	1	213.243	486.144	417.712	436.278	510.564	486.542		456.905	1	372.366	477.795		IFD6	372.366	0.0105765	477.795	2.62665e-05
IHD1	6302	8187.79	9117.47	112.811	286.109	454.5	297	978.144	1153.66	1856.58	3161.56	1881.68		9344.39	10727.4	9117.47	573.748	540.484	454.5	1005.29	978.144	1608.16	2768.4	3161.56	2965.94		9729.76	522.91	1197.2	2965.3		IHD1	2.28949	0.0319378	5.67076	3.32034e-05
INO4	1	1	1		43.1094	46.4996	1	1	1		58.5639	33.676		1	1	1	1	81.4372	46.4996	1	1	1	1	58.5639	53.0808		1	42.9789	1	37.5482		INO4	0.0232672	0.145782	0.873643	0.863551
IRE1	325	377.788	468.466	49.8111	125.109	244.5	40.9998	171.144	152.657	224.583	322.564	205.676		481.898	494.968	468.466	253.335	236.342	244.5	138.777	171.144	212.798	334.882	322.564	324.191		481.778	244.726	174.24	327.212		IRE1	0.71198	0.0326828	1.33706	0.00018984
IRO1	422	414.788	585.466	49.8111	141.109	165.5	51.9998	257.144	232.657	215.583	328.564	230.676		625.727	543.445	585.466	253.335	266.567	165.5	176.01	257.144	324.316	321.462	328.564	363.596		584.879	228.467	252.49	337.874		IRO1	1.10515	0.675725	1.47887	0.0331806
KIP4	348	350.788	463.466	12.8111	47.1094	67.4996	1	59.1436	74.6565	106.583	131.564	90.676		516.002	459.594	463.466	65.1563	88.9935	67.4996	1	59.1436	104.069	158.929	131.564	142.925		479.687	73.8831	54.7375	144.473		KIP4	0.740866	0.56768	1.95542	0.0030093
KRE1	578	647.788	786.466	39.8111	106.109	187.5	54.9998	288.144	287.657	229.583	366.564	200.676		857.038	848.715	786.466	202.476	200.449	187.5	186.164	288.144	400.984	342.337	366.564	316.31		830.74	196.808	291.764	341.737		KRE1	1.48248	0.201659	1.7364	0.000684193
MAC1	70.9998	46.7885	94.4662	12.8111	70.1094	109.5	1	1	1	1	1	1		105.276	61.301	94.4662	65.1563	132.442	109.5	1	1	1	1	1	1		87.0144	102.366	1	1		MAC1	0.00976886	0.00682513	0.00976886	0.00682513
MAE1	263	329.788	375.466	47.8111	152.109	275.5	28.9998	317.144	299.657	403.583	705.564	519.676		389.967	432.08	375.466	243.163	287.347	275.5	98.1589	317.144	417.712	601.793	705.564	819.124		399.171	268.67	277.671	708.827		MAE1	1.0335	0.929257	2.63828	0.00236023
MBF1	2042	2281.79	3816.47	671.811	1344.11	1920.5	663	1778.14	1276.66	1583.58	2174.56	1363.68		3027.81	2989.54	3816.47	3416.77	2539.13	1920.5	2244.13	1778.14	1779.62	2361.32	2174.56	2149.46		3277.94	2625.47	1933.96	2228.45		MBF1	0.736617	0.207966	0.848781	0.417137
MDM34	545	664.788	898.466	77.8111	192.109	513.5	73.9998	459.144	283.657	565.583	870.564	588.676		808.107	870.988	898.466	395.741	362.91	513.5	250.476	459.144	395.408	843.356	870.564	927.884		859.187	424.05	368.343	880.601		MDM34	0.868629	0.508513	2.07664	0.000932428
MET28	1025	1225.79	2125.47	405.811	888.109	1372.5	340	904.144	659.657	747.583	1105.56	660.676		1519.83	1606	2125.47	2063.92	1677.71	1372.5	1150.84	904.144	919.54	1114.74	1105.56	1041.37		1750.43	1704.71	991.507	1087.23		MET28	0.581628	0.0296149	0.637777	0.0374283
NDT80	725	942.788	1320.47	93.8111	449.109	616.5	84.9998	421.144	384.657	743.583	1006.56	588.676		1075	1235.22	1320.47	477.115	848.405	616.5	287.709	421.144	536.199	1108.78	1006.56	927.884		1210.23	647.34	415.017	1014.41		NDT80	0.641112	0.148276	1.56704	0.0379649
NPR1	131	123.788	169.466	42.8111	64.1094	155.5	1	51.1436	75.6565	133.583	204.564	128.676		194.242	162.184	169.466	217.734	121.108	155.5	1	51.1436	105.463	199.189	204.564	202.822		175.298	164.78	52.5355	202.192		NPR1	0.318821	0.0532714	1.22704	0.257014
NRG1	130	158.788	258.466	68.8111	295.109	569.5	1	152.144	88.6565	378.583	500.564	289.676		192.759	208.04	258.466	349.967	557.486	569.5	1	152.144	123.584	564.515	500.564	456.593		219.755	492.318	92.2427	507.224		NRG1	0.187364	0.00926677	1.03028	0.857466
PCK1	2031	1729.79	2129.47	253.811	759.109	1708.5	281	1100.14	830.657	1963.58	3352.56	2300.68		3011.5	2266.32	2129.47	1290.86	1434.02	1708.5	951.133	1100.14	1157.91	2927.95	3352.56	3626.37		2469.09	1477.79	1069.73	3302.3		PCK1	0.723869	0.0409228	2.23461	0.00153841
PES1	1	1	1	19.8111	46.1094	63.4996	1	51.1436	39.6565	99.5828	98.5639	57.676		1	1	1	100.758	87.1044	63.4996	1	51.1436	55.28	148.491	98.5639	90.9101		1	83.7872	35.8079	112.655		PES1	0.427367	0.0799437	1.34454	0.242712
PFK2	2117	2351.79	3043.47	332.811	1005.11	1803.5	161	887.144	749.657	1107.58	1726.56	1186.68		3139.01	3081.25	3043.47	1692.65	1898.73	1803.5	544.955	887.144	1045	1651.55	1726.56	1870.46		3087.91	1798.29	825.699	1749.53		PFK2	0.459157	0.00362898	0.97288	0.607343
PGA13	94.9998	217.788	284.466	1	1	1		75.1436	85.6565	1	1	1		140.862	285.341	284.466	1	1	1	1	75.1436	119.403	1	1	1		236.89	1	65.182	1		PGA13	65.182	0.136693	1	1
PGA17	1	1	1	1	1	1	1	1	1	1	1	1		1	1	1	1	1	1	1	1	1	1	1	1		1	1	1	1		PGA17	1	1	1	1
PGA25	1	1	1	1	1	1	1	1	1	1	1	1		1	1	1	1	1	1	1	1	1	1	1	1		1	1	1	1		PGA25	1	1	1	1
PGA34	137	161.788	206.466	1	1	1	1	1	1	1	1	1		203.139	211.971	206.466	1	1	1	1	1	1	1	1	1		207.192	1	1	1		PGA34	1	1	1	1
PGA37	1	1	1	1	1	1	1	1	1	1	1	1		1	1	1	1	1	1	1	1	1	1	1	1		1	1	1	1		PGA37	1	1	1	1
PGA48	361	350.788	435.466	41.8111	92.1094	155.5	1	168.144	90.6565	158.583	237.564	195.676		535.278	459.594	435.466	212.648	174.002	155.5	1	168.144	126.372	236.467	237.564	308.429		476.779	180.717	98.5053	260.82		PGA48	0.545082	0.195594	1.44325	0.0515205
PGA53	1202	1345.79	1931.47	304.811	1088.11	1885.5	301	1109.14	977.657	1391.58	1763.56	1053.68		1782.28	1763.22	1931.47	1550.24	2055.53	1885.5	1018.83	1109.14	1362.82	2075.03	1763.56	1660.83		1825.66	1830.42	1163.6	1833.14		PGA53	0.635699	0.020998	1.00148	0.989488
PGA7	1153	1108.79	1333.47	64.8111	150.109	173.5	1	69.1436	54.6565	114.583	138.564	94.676		1709.63	1452.7	1333.47	329.624	283.569	173.5	1	69.1436	76.1895	170.858	138.564	149.23		1498.6	262.231	48.7777	152.884		PGA7	0.186011	0.01494	0.583013	0.0817805
PHO89	136	153.788	204.466	85.8111	250.109	409.5	42.9998	204.144	192.657	1597.58	2232.56	1089.68		201.656	201.49	204.466	436.428	472.477	409.5	145.546	204.144	268.557	2382.2	2232.56	1717.57		202.537	439.468	206.082	2110.78		PHO89	0.468936	0.00427449	4.80303	0.0011672
PHR1	1519	2027.79	2373.47	149.811	553.109	1028.5	45.9998	406.144	489.657	859.583	1315.56	761.676		2252.32	2656.75	2373.47	761.926	1044.87	1028.5	155.701	406.144	682.566	1281.75	1315.56	1200.57		2427.51	945.098	414.803	1265.96		PHR1	0.4389	0.0405391	1.3395	0.0305258
PHR2	518	612.788	869.466	389.811	1198.11	2246.5	183	962.144	963.657	811.583	1438.56	904.676		768.072	802.859	869.466	1982.55	2263.33	2246.5	619.421	962.144	1343.31	1210.17	1438.56	1425.97		813.466	2164.12	974.957	1358.24		PHR2	0.450509	0.00644465	0.627614	0.00235133
PIL1	6044	6599.79	8657.47	1513.81	4809.11	7513.5	1017	3838.14	3027.66	5276.58	7940.56	4976.68		8961.83	8646.87	8657.47	7699.11	9084.8	7513.5	3442.36	3838.14	4220.46	7868.06	7940.56	7844.34		8755.39	8099.14	3833.65	7884.32		PIL1	0.473341	0.0014314	0.973477	0.687614
PIR1	632	638.788	879.466	1	1	1	478	2148.14	1218.66	1510.58	1889.56	1392.68		937.107	836.924	879.466	1	1	1	1617.94	2148.14	1698.77	2252.47	1889.56	2195.17		884.499	1	1821.62	2112.4		PIR1	1821.62	0.000382821	2112.4	4.76912e-05
PLB5	89.9998	96.7885	125.466	11.8111	41.1094	94.4996	1	57.1436	34.6565	59.5828	96.5639	67.676		133.449	126.81	125.466	60.0703	77.659	94.4996	1	57.1436	48.3101	88.8456	96.5639	106.672		128.575	77.4096	35.4846	97.3606		PLB5	0.4584	0.104892	1.25773	0.149449
POL1	513	562.788	971.466	302.811	642.109	1065.5	237	639.144	577.657	702.583	1036.56	517.676		760.658	737.35	971.466	1540.07	1213	1065.5	802.201	639.144	805.235	1047.64	1036.56	815.972		823.158	1272.86	748.86	966.725		POL1	0.58833	0.025355	0.759493	0.126905
PRA1	1	1	1	1	1	1	1	1	1	1	1	1		1	1	1	1	1	1	1	1	1	1	1	1		1	1	1	1		PRA1	1	1	1	1
RBR1	1	1	1	1	1	1	1	1	1	1	1	1		1	1	1	1	1	1	1	1	1	1	1	1		1	1	1	1		RBR1	1	1	1	1
RBR2	1	1	1	19.8111	43.1094	120.5	1	1	1	36.5828	64.5639	44.676		1	1	1	100.758	81.4372	120.5	1	1	1	54.5497	64.5639	70.4192		1	100.898	1	63.1776		RBR2	0.00991099	0.00089662	0.626152	0.0364308
RBT1	1	1	1	1	1	1	1	1	1	1	1	1		1	1	1	1	1	1	1	1	1	1	1	1		1	1	1	1		RBT1	1	1	1	1
RBT5	10754	12542.8	14083.5	1343.81	3363.11	4181.5	115	975.144	1134.66	2323.58	2929.56	1869.68		15945.7	16433.2	14083.5	6834.51	6353.19	4181.5	389.253	975.144	1581.68	3464.76	2929.56	2947.02		15487.4	5789.73	982.024	3113.78		RBT5	0.169615	0.00558603	0.537811	0.0327173
RCT1	3555	4313.79	5615.47	442.811	1601.11	3165.5	566	2331.14	1771.66	2581.58	4125.56	2555.68		5271.23	5651.81	5615.47	2252.1	3024.63	3165.5	1915.81	2331.14	2469.63	3849.47	4125.56	4028.31		5512.84	2814.08	2238.86	4001.11		RCT1	0.795594	0.155394	1.42182	0.0158502
RFG1	520	565.788	806.466	60.8111	138.109	280.5	56.9998	275.144	198.657	463.583	612.564	370.676		771.038	741.281	806.466	309.28	260.9	280.5	192.934	275.144	276.921	691.261	612.564	584.267		772.928	283.56	248.333	629.364		RFG1	0.875768	0.32013	2.21951	0.000586004
RFX2	76.9998	73.7885	91.4662	1	1	1	1	1	1	1	1	1		114.173	96.6757	91.4662	1	1	1	1	1	1	1	1	1		100.772	1	1	1		RFX2	1	1	1	1
RHR2	2245	2968.79	4568.47	377.811	1418.11	3394.5	160	1493.14	894.657	2897.58	4519.56	2530.68		3328.81	3889.63	4568.47	1921.51	2678.93	3394.5	541.57	1493.14	1247.12	4320.67	4519.56	3988.91		3928.97	2664.98	1093.95	4276.38		RHR2	0.410489	0.0373577	1.60466	0.0235731
RIM101	504	673.788	764.466	78.8111	392.109	806.5	58.9998	371.144	303.657	615.583	959.564	617.676		747.313	882.78	764.466	400.827	740.727	806.5	199.703	371.144	423.288	917.913	959.564	973.594		798.186	649.351	331.378	950.357		RIM101	0.510322	0.0897813	1.46355	0.0765165
RNR22	1187	1261.79	1715.47	178.811	444.109	1034.5	288	1003.14	685.657	821.583	1127.56	734.676		1760.04	1653.16	1715.47	909.418	838.959	1034.5	974.826	1003.14	955.784	1225.08	1127.56	1158.01		1709.56	927.626	977.918	1170.22		RNR22	1.05422	0.440652	1.26152	0.019283
ROB1	1809	1504.79	2008.47	114.811	377.109	703.5	165	630.144	567.657	868.583	1176.56	718.676		2682.32	1971.53	2008.47	583.919	712.391	703.5	558.494	630.144	791.295	1295.17	1176.56	1132.79		2220.77	666.603	659.978	1201.51		ROB1	0.990061	0.938236	1.80243	0.00110615
RPN4	536	588.788	802.466	96.8111	306.109	773.5	60.9998	390.144	218.657	470.583	655.564	378.676		794.762	771.415	802.466	492.373	578.266	773.5	206.473	390.144	304.8	701.699	655.564	596.877		789.548	614.713	300.472	651.38		RPN4	0.488801	0.0333738	1.05965	0.7
RTA3	1	1	1	1	1	1	1	1	1	1	1	1		1	1	1	1	1	1	1	1	1	1	1	1		1	1	1	1		RTA3	1	1	1	1
SAP1	1	1	1	1	1	1	1	1	1	1	1	1		1	1	1	1	1	1	1	1	1	1	1	1		1	1	1	1		SAP1	1	1	1	1
SAP10	1	1	1	21.8111	66.1094	150.5	1	46.1436	34.6565	55.5828	76.5639	51.676		1	1	1	110.929	124.886	150.5	1	46.1436	48.3101	82.8811	76.5639	81.4528		1	128.772	31.8179	80.2993		SAP10	0.247088	0.00735288	0.623578	0.0145233
SAP2	1	1	1	1	1	1	1	1	1	1	1	1		1	1	1	1	1	1	1	1	1	1	1	1		1	1	1	1		SAP2	1	1	1	1
SAP4	1	1	1	1	1	1	1	1	1	1	1	1		1	1	1	1	1	1	1	1	1	1	1	1		1	1	1	1		SAP4	1	1	1	1
SAP5	370	402.788	483.466	27.8111	52.1094	169.5	1	1	1	1	1	1		548.623	527.723	483.466	141.445	98.4389	169.5	1	1	1	1	1	1		519.937	136.461	1	1		SAP5	0.00732809	0.00280045	0.00732809	0.00280045
SAP6	1	1	1	1	1	1	1	1	1	1	1	1		1	1	1	1	1	1	1	1	1	1	1	1		1	1	1	1		SAP6	1	1	1	1
SAP9	254	296.788	362.466	101.811	317.109	731.5	1	176.144	169.657	375.583	522.564	356.676		376.622	388.844	362.466	517.803	599.046	731.5	1	176.144	236.496	560.042	522.564	562.2		375.978	616.116	137.88	548.269		SAP9	0.223789	0.00708557	0.889879	0.346126
SCW11	546	448.788	655.466	81.8111	149.109	196.5	53.9998	254.144	239.657	336.583	510.564	334.676		809.59	587.991	655.466	416.084	281.68	196.5	182.779	254.144	334.074	501.888	510.564	527.523		684.349	298.088	256.999	513.325		SCW11	0.862158	0.623736	1.72206	0.0287202
SCW4	1	1	1	1	1	1	1	1	1	1	1	1		1	1	1	1	1	1	1	1	1	1	1	1		1	1	1	1		SCW4	1	1	1	1
SEF1	427	414.788	555.466	24.8111	91.1094	162.5	1	82.1436	114.657	60.5828	90.5639	57.676		633.141	543.445	555.466	126.187	172.113	162.5	1	82.1436	159.828	90.3367	90.5639	90.9101		577.35	153.6	80.9904	90.6036		SEF1	0.527281	0.204432	0.589867	0.0107861
SEF2	263	231.788	300.466	31.8111	104.109	167.5	26.9998	157.144	122.657	158.583	227.564	169.676		389.967	303.683	300.466	161.789	196.671	167.5	91.3893	157.144	170.979	236.467	227.564	267.447		331.372	175.32	139.837	243.826		SEF2	0.797613	0.25644	1.39075	0.0134126
SGA1	129	84.7885	168.466		50.1094	89.4996	1	72.1436	43.6565	49.5828	89.5639	50.676		191.276	111.088	168.466	1	94.6608	89.4996	1	72.1436	60.8558	73.9343	89.5639	79.8765		156.943	61.7201	44.6665	81.1249		SGA1	0.723694	0.673401	1.3144	0.562098
SIN3	540	551.788	810.466	103.811	322.109	534.5	76.9998	389.144	319.657	581.583	776.564	482.676		800.693	722.938	810.466	527.974	608.491	534.5	260.63	389.144	445.591	867.214	776.564	760.804		778.033	556.988	365.122	801.527		SIN3	0.655528	0.0338362	1.43904	0.00434272
SIT1	54.9998	51.7885	104.466	23.8111	44.1094	160.5	191	788.144	641.657	168.583	191.564	131.676		81.5518	67.8519	104.466	121.101	83.3263	160.5	646.499	788.144	894.449	251.379	191.564	207.55		84.6233	121.642	776.364	216.831		SIT1	6.38235	0.000958143	1.78253	0.0290478
SMC2	77.9998	92.7885	167.466	40.8111	62.1094	123.5	1	87.1436	63.6565	109.583	105.564	76.676		115.655	121.569	167.466	207.562	117.33	123.5	1	87.1436	88.7352	163.402	105.564	120.858		134.897	149.464	58.9596	129.941		SMC2	0.394474	0.0922971	0.869384	0.595115
SOD4	1	1	1	14.8111	47.1094	73.4996	1	1	1	41.5828	46.5639	33.676		0	1	0	75.3281	88.9935	73.4996	1	1	1	62.0053	46.5639	53.0808		0.333333	79.2737	1	53.8833		SOD4	0.0126145	8.89553e-05	0.679712	0.0186041
SOD5	645	516.788	613.466	1	1	1	1	64.1436	45.6565	50.5828	98.5639	37.676		956.383	677.082	613.466	1	1	1	1	64.1436	63.6438	75.4255	98.5639	59.3857		748.977	1	42.9291	77.7917		SOD5	42.9291	0.116123	77.7917	0.00250726
SOD6	1	1	1	1	1	1	1	1	1	1	1	1		1	1	1	1	1	1	1	1	1	1	1	1		1	1	1	1		SOD6	1	1	1	1
SOG2	92.9998	111.788	164.466	19.8111	63.1094	104.5	1	81.1436	68.6565	101.583	165.564	114.676		137.897	146.462	164.466	100.758	119.219	104.5	1	81.1436	95.7051	151.473	165.564	180.755		149.608	108.159	59.2829	165.931		SOG2	0.54811	0.178346	1.53414	0.00472381
SSB1	8039	8720.79	12173.5	1589.81	5958.11	8448.5	1607	6444.14	6957.66	9967.58	15007.6	9455.68		11920	11425.7	12173.5	8085.64	11255.4	8448.5	5439.4	6444.14	9698.75	14862.9	15007.6	14904.2		11839.7	9263.17	7194.1	14924.9		SSB1	0.776635	0.273042	1.61121	0.00484147
STF2	3004	2970.79	4580.47	144.811	475.109	1504.5	632	1820.14	669.657	1191.58	1850.56	1152.68		4454.23	3892.25	4580.47	736.497	897.521	1504.5	2139.2	1820.14	933.48	1776.8	1850.56	1816.87		4308.98	1046.17	1630.94	1814.75		STF2	1.55896	0.245319	1.73465	0.0306934
STP2	916	1063.79	1487.47	138.811	307.109	647.5	144	566.144	398.657	602.583	880.564	572.676		1358.21	1393.75	1487.47	705.981	580.155	647.5	487.413	566.144	555.715	898.528	880.564	902.664		1413.14	644.545	536.424	893.919		STP2	0.832251	0.0696605	1.3869	0.00252062
SUT1	135	205.788	267.466	1	1	1	1	127.144	79.6565	149.583	282.564	161.676		200.173	269.619	267.466	1	1	1	1	127.144	111.039	223.047	282.564	254.837		245.753	1	79.7274	253.483		SUT1	79.7274	0.117963	253.483	0.000125158
TEC1	840	1107.79	1461.47	8.81112	41.1094	62.4996	1	150.144	182.657	217.583	349.564	211.676		1245.52	1451.39	1461.47	44.8126	77.659	62.4996	1	150.144	254.617	324.444	349.564	333.648		1386.13	61.6571	135.254	335.885		TEC1	2.19364	0.377407	5.44764	2.16985e-05
TPK1	197	194.788	325.466	18.8111	51.1094	140.5	1	46.1436	34.6565	161.583	199.564	104.676		292.104	255.207	325.466	95.6717	96.5498	140.5	1	46.1436	48.3101	240.941	199.564	164.992		290.926	110.907	31.8179	201.832		TPK1	0.286888	0.0208289	1.81983	0.0264311
TPK2	507	575.788	735.466	99.8111	255.109	452.5	74.9998	387.144	296.657	393.583	622.564	377.676		751.762	754.383	735.466	507.631	481.923	452.5	253.86	387.144	413.53	586.882	622.564	595.301		747.204	480.684	351.511	601.582		TPK2	0.731273	0.0676321	1.25151	0.00326682
TPS2	1153	1177.79	1322.47	101.811	365.109	900.5	173	974.144	569.657	774.583	1244.56	899.676		1709.63	1543.11	1322.47	517.803	689.722	900.5	585.572	974.144	794.083	1155	1244.56	1418.09		1525.07	702.675	784.6	1272.55		TPS2	1.11659	0.630716	1.81101	0.0134452
TRR1	1137	1082.79	1501.47	268.811	938.109	1651.5	225	980.144	893.657	842.583	1327.56	865.676		1685.9	1418.64	1501.47	1367.15	1772.17	1651.5	761.583	980.144	1245.73	1256.4	1327.56	1364.5		1535.34	1596.94	995.818	1316.15		TRR1	0.62358	0.031092	0.824173	0.0865715
TRX1	5039	5081.79	7219.47	1073.81	3398.11	5952.5	1607	4389.14	3016.66	3928.58	5835.56	3521.68		7471.65	6658.02	7219.47	5461.31	6419.31	5952.5	5439.4	4389.14	4205.12	5858.02	5835.56	5550.94		7116.38	5944.37	4677.89	5748.17		TRX1	0.786944	0.0555633	0.966994	0.540698
TTR1	882	1012.79	1628.47	374.811	802.109	1464.5	448	1204.14	733.657	857.583	1242.56	729.676		1307.8	1326.93	1628.47	1906.26	1515.25	1464.5	1516.4	1204.14	1022.69	1278.77	1242.56	1150.13		1421.06	1628.67	1247.74	1223.82		TTR1	0.766113	0.13049	0.751423	0.048942
TUP1	205	283.788	338.466	12.8111	66.1094	113.5	1	72.1436	57.6565	142.583	203.564	133.676		303.967	371.812	338.466	65.1563	124.886	113.5	1	72.1436	80.3714	212.609	203.564	210.703		338.082	101.181	51.1717	208.959		TUP1	0.505746	0.183647	2.0652	0.0043372
TYE7	2134	2458.79	3580.47	423.811	1541.11	3488.5	921	3013.14	1892.66	2689.58	4286.56	2965.68		3164.22	3221.44	3580.47	2155.47	2911.28	3488.5	3117.41	3013.14	2638.3	4010.51	4286.56	4674.56		3322.04	2851.75	2922.95	4323.88		TYE7	1.02497	0.871325	1.51622	0.0269568
UCF1	18232	23047.8	26731.5	947.811	2589.11	10581.5	2566	11529.1	5195.66	8373.58	15368.6	10649.7		27033.8	30196.6	26731.5	4820.48	4891.04	10581.5	8685.44	11529.1	7242.58	12486.1	15368.6	16786.2		27987.3	6764.34	9152.39	14880.3		UCF1	1.35303	0.355285	2.19981	0.0239221
UGA32	61.9998	56.7885	86.4662	35.8111	29.1094	67.4996	1	1	1	65.5828	75.5639	51.676		91.9311	74.4028	86.4662	182.132	54.99	67.4996	1	1	1	97.7924	75.5639	81.4528		84.2667	101.541	1	84.9363		UGA32	0.00984828	0.0678391	0.836477	0.706214
UGP1	3756	4030.79	5267.47	711.811	2068.11	3451.5	1161	3523.14	3019.66	2634.58	4020.56	2574.68		5569.27	5281.03	5267.47	3620.21	3906.83	3451.5	3929.77	3523.14	4209.31	3928.5	4020.56	4058.26		5372.59	3659.51	3887.41	4002.44		UGP1	1.06227	0.395163	1.09371	0.0683432
UME6	106	123.788	176.466	1	1	1	1	1	1	1	1	1		157.173	162.184	176.466	1	1	1	1	1	1	1	1	1		165.274	1	1	1		UME6	1	1	1	1
UPC2	149	248.788	233.466		35.1094	71.4996		45.1436	47.6565	107.583	153.564	101.676		220.932	325.956	233.466	1	66.3245	71.4996	1	45.1436	66.4317	160.42	153.564	160.264		260.118	46.2747	37.5251	158.082		UPC2	0.810921	0.783416	3.41618	0.00802035
WH11	10973	11558.8	19771.5	16660.8	33545.1	67689.5	19609	47733.1	25426.7	24346.6	32285.6	18187.7		16270.4	15144	19771.5	84735.4	63369.5	67689.5	66372.9	47733.1	35444	36303.9	32285.6	28667.8		17062	71931.5	49850	32419.1		WH11	0.693021	0.117723	0.450694	0.00456755
YHB1	2924	2137.79	2841.47	43.8111	78.1094	129.5	118	368.144	263.657	427.583	778.564	569.676		4335.61	2800.87	2841.47	222.82	147.555	129.5	399.408	368.144	367.529	637.581	778.564	897.935		3325.98	166.625	378.36	771.36		YHB1	2.27073	0.00224846	4.62932	0.00167954
YWP1	3272	3209.79	4922.47	4296.81	12516.1	23561.5	2489	9583.14	9731.66	23241.6	30852.6	18297.7		4851.61	4205.38	4922.47	21853.2	23644	23561.5	8424.81	9583.14	13565.6	34656.2	30852.6	28841.2		4659.82	23019.6	10524.5	31450		YWP1	0.457199	0.0016782	1.36623	0.00946179
ZAP1	1	1	1	28.8111	64.1094	95.4996	23.9998	137.144	102.657	121.583	169.564	110.676		1	1	1	146.531	121.108	95.4996	81.2349	137.144	143.1	181.296	169.564	174.45		1	121.046	120.493	175.103		ZAP1	0.995429	0.983134	1.44658	0.0232639
ZCF20	93.9998	85.7885	123.466	1	1	1	1	1	1	1	1	1		139.38	112.398	123.466	1	1	1	1	1	1	1	1	1		125.081	1	1	1		ZCF20	1	1	1	1
ZCF3	468	444.788	613.466	83.8111	162.109	223.5	88.9998	254.144	204.657	346.583	476.564	285.676		693.934	582.75	613.466	426.256	306.238	223.5	301.248	254.144	285.285	516.799	476.564	450.289		630.05	318.665	280.225	481.217		ZCF3	0.879374	0.559495	1.51011	0.0585721
ZCF31	1	1	1	1	1	1	1	1	1		42.5639	30.676		1	1	1	1	1	1	1	1	1	#VALUE!	42.5639	48.3521		1	1	1	#VALUE!		ZCF31	1	1	1	1
ZCF34	134	130.788	159.466	31.8111	66.1094	131.5		91.1436	66.6565	147.583	202.564	156.676		198.69	171.356	159.466	161.789	124.886	131.5	1	91.1436	92.9171	220.065	202.564	246.956		176.504	139.391	61.6869	223.195		ZCF34	0.442545	0.0745205	1.60121	0.00820045
ZCF39	464	459.788	595.466	176.811	349.109	648.5	103	402.144	260.657	417.583	559.564	377.676		688.003	602.403	595.466	899.246	659.496	648.5	348.635	402.144	363.347	622.669	559.564	595.301		628.624	735.747	371.375	592.511		ZCF39	0.504759	0.0119547	0.805319	0.162683
ZCF7	1	1	1	1	1	1	1	1	1	1	1	1		1	1	1	1	1	1	1	1	1	1	1	1		1	1	1	1		ZCF7	1	1	1	1
ZRT1	1	1	1	1	1	1	1	1	1	1	1	1		1	1	1	1	1	1	1	1	1	1	1	1		1	1	1	1		ZRT1	1	1	1	1
ZRT2	456	426.788	628.466	147.811	435.109	742.5	128	687.144	686.657	870.583	1454.56	857.676		676.141	559.167	628.466	751.755	821.957	742.5	433.256	687.144	957.178	1298.15	1454.56	1351.89		621.258	772.071	692.526	1368.2		ZRT2	0.896972	0.631299	1.77212	0.000337772
orf19.1424	95.9998	148.788	184.466	17.8111	37.1094	102.5		86.1436	39.6565	109.583	196.564	115.676		142.345	194.939	184.466	90.5858	70.1027	102.5	1	86.1436	55.28	163.402	196.564	182.331		173.917	87.7294	47.4745	180.766		orf19.1424	0.541147	0.205082	2.06049	0.00231235
orf19.1534	58.9998	58.7885	122.466	17.8111	38.1094	116.5	1	1	1	64.5828	129.564	68.676		87.4828	77.0231	122.466	90.5858	71.9918	116.5	1	1	1	96.3013	129.564	108.249		95.6574	93.0257	1	111.371		orf19.1534	0.0107497	0.00204545	1.19721	0.319733
orf19.1691	6601	9799.79	10656.5	1208.81	3702.11	10800.5	1891	7827.14	4510.66	6973.58	11896.6	8330.68		9787.73	12839.4	10656.5	6147.91	6993.59	10800.5	6400.69	7827.14	6287.71	10398.5	11896.6	13131		11094.5	7980.67	6838.51	11808.7		orf19.1691	0.856885	0.492652	1.47966	0.0792043
orf19.1862	3474	3684.79	5604.47	823.811	2767.11	6366.5	1299	4418.14	1928.66	2839.58	5099.56	3217.68		5151.13	4827.71	5604.47	4189.83	5227.3	6366.5	4396.88	4418.14	2688.49	4234.18	5099.56	5071.77		5194.43	5261.21	3834.5	4801.84		orf19.1862	0.728825	0.168782	0.912687	0.541847
orf19.2125	490	575.788	923.466	51.8111	132.109	247.5	83.9998	307.144	148.657	511.583	679.564	418.676		726.555	754.383	923.466	263.507	249.566	247.5	284.324	307.144	207.223	762.835	679.564	659.926		801.468	253.524	266.23	700.775		orf19.2125	1.05012	0.699695	2.76414	0.000150923
orf19.3615	107	109.788	170.466	8.81112	50.1094	61.4996	1	73.1436	52.6565	94.5828	161.564	96.676		158.656	143.842	170.466	44.8126	94.6608	61.4996	1	73.1436	73.4016	141.035	161.564	152.383		157.655	66.991	49.1817	151.661		orf19.3615	0.734154	0.561923	2.2639	0.00586007
orf19.409	1030	1045.79	1549.47	191.811	615.109	1001.5	253	810.144	606.657	684.583	1067.56	656.676		1527.25	1370.16	1549.47	975.535	1161.99	1001.5	856.358	810.144	845.66	1020.8	1067.56	1035.07		1482.29	1046.34	837.387	1041.14		orf19.409	0.8003	0.0252371	0.995032	0.935042
orf19.411	1	1	1	1	1	1	1	1	1	1	1	1		1	1	1	1	1	1	1	1	1	1	1	1		1	1	1	1		orf19.411	1	1	1	1
orf19.4174	1	1	1	14.8111	30.1094	60.4996	1	1	1	30.5828	62.5639	44.676		1	1	1	75.3281	56.8791	60.4996	1	1	1	45.6029	62.5639	70.4192		1	64.2356	1	59.5287		orf19.4174	0.0155677	0.00036132	0.926724	0.637474
orf19.449	228	243.788	319.466	43.8111	98.1094	204.5	1	189.144	81.6565	174.583	257.564	214.676		338.07	319.405	319.466	222.82	185.337	204.5	1	189.144	113.827	260.325	257.564	338.377		325.647	204.219	101.323	285.422		orf19.449	0.496152	0.138589	1.39763	0.0469702
orf19.4706	158	173.788	262.466	61.8111	161.109	316.5	86.9998	298.144	211.657	171.583	283.564	161.676		234.277	227.693	262.466	314.366	304.349	316.5	294.478	298.144	295.043	255.852	283.564	254.837		241.479	311.738	295.888	264.751		orf19.4706	0.949156	0.0154956	0.849274	0.00974222
orf19.5517	344	290.788	524.466	240.811	543.109	1105.5	134	572.144	322.657	598.583	837.564	465.676		510.071	380.983	524.466	1224.74	1025.98	1105.5	453.565	572.144	449.773	892.563	837.564	734.008		471.84	1118.74	491.827	821.379		orf19.5517	0.439626	0.000876849	0.734199	0.0159851
orf19.5626	62.9998	78.7885	141.466	1	1	1	1	1	1	93.5828	162.564	129.676		93.4139	103.227	141.466	1	1	1	1	1	1	139.544	162.564	204.398		112.702	1	1	168.835		orf19.5626	1	1	168.835	0.000903395
orf19.5848	1	1	1	1	1	1	1	1	1	1	1	1		1	1	1	1	1	1	1	1	1	1	1	1		1	1	1	1		orf19.5848	1	1	1	1
orf19.6578	344	325.788	471.466	49.8111	233.109	439.5	62.9998	301.144	239.657	318.583	455.564	301.676		510.071	426.839	471.466	253.335	440.363	439.5	213.243	301.144	334.074	475.048	455.564	475.508		469.459	377.732	282.82	468.707		orf19.6578	0.748731	0.257278	1.24084	0.219485
orf19.6660	212	260.788	251.466	36.8111	117.109	225.5	1	91.1436	41.6565	99.5828	90.5639	80.676		314.346	341.678	251.466	187.218	221.229	225.5	1	91.1436	58.0679	148.491	90.5639	127.163		302.497	211.316	50.0705	122.073		orf19.6660	0.236946	0.00510994	0.577679	0.0127487
orf19.670.2	972	644.788	907.466	156.811	387.109	833.5	241	752.144	311.657	841.583	1199.56	589.676		1441.25	844.785	907.466	797.528	731.282	833.5	815.74	752.144	434.439	1254.91	1199.56	929.46		1064.5	787.436	667.441	1127.98		orf19.670.2	0.847613	0.379881	1.43247	0.0314831
ARP3	372	407.788	526.466	86.8111	190.109	404.5	53.9998	305.144	250.657	316.583	467.564	287.676		551.588	534.274	526.466	441.514	359.132	404.5	182.779	305.144	349.407	472.065	467.564	453.441		537.443	401.715	279.11	464.357		ARP3	0.694796	0.090634	1.15594	0.0626701
CLN3	1377	1469.79	1908.47	250.811	678.109	1396.5	316	965.144	783.657	1178.58	1587.56	914.676		2041.77	1925.68	1908.47	1275.6	1281	1396.5	1069.6	965.144	1092.39	1757.42	1587.56	1441.73		1958.64	1317.7	1042.38	1595.57		CLN3	0.791058	0.00774176	1.21087	0.0490037
CMK2	420	413.788	679.466	56.8111	169.109	294.5	49.9998	241.144	204.657	281.583	347.564	204.676		622.761	542.135	679.466	288.936	319.462	294.5	169.24	241.144	285.285	419.876	347.564	322.615		614.787	300.966	231.889	363.351		CMK2	0.770484	0.120414	1.20728	0.111427
YRA1	386	383.788	675.466	113.811	285.109	490.5	128	428.144	336.657	525.583	762.564	462.676		572.347	502.829	675.466	578.833	538.595	490.5	433.256	428.144	469.289	783.711	762.564	729.28		583.548	535.976	443.563	758.518		YRA1	0.827579	0.0320355	1.41521	0.00177336
orf19.3456	1	1	1	1	1	1	1	1	1	1	1	1		1	1	1	1	1	1	1	1	1	1	1	1		1	1	1	1		orf19.3456	1	1	1	1

## Sheet: Ca_529L vs #5 & #2_Up and down
			#5/529L				#2/529L								Significantly down and up regulated genes
			SAP5	0.00732809			SAP5	0.00732809							#5/529L				#2/529L				Downregulated	Upregulated
			MAC1	0.00976886			MAC1	0.00976886							SAP5	0.00732809			SAP5	0.00732809		#5	35	10
			UGA32	0.00984828			ALS7	0.225505							MAC1	0.00976886			MAC1	0.00976886		#2	6	33
			RBR2	0.00991099			CSA1	0.283263							RBR2	0.00991099			ALS7	0.225505
			orf19.1534	0.0107497			WH11	0.450694							orf19.1534	0.0107497			CSA1	0.283263
			SOD4	0.0126145			DDR48	0.460023							SOD4	0.0126145			WH11	0.450694
			orf19.4174	0.0155677			RBT5	0.537811							orf19.4174	0.0155677			DDR48	0.460023
			INO4	0.0232672			orf19.6660	0.577679							ALS7	0.0897778			orf19.1424	2.06049
			ALS7	0.0897778			PGA7	0.583013							CSA1	0.161464			TUP1	2.0652
			CSA1	0.161464			SEF1	0.589867							RBT5	0.169615			MDM34	2.07664
			RBT5	0.169615			SAP10	0.623578							PGA7	0.186011			UCF1	2.19981
			PGA7	0.186011			RBR2	0.626152							NRG1	0.187364			RFG1	2.21951
			NRG1	0.187364			PHR2	0.627614							SAP9	0.223789			PCK1	2.23461
			SAP9	0.223789			MET28	0.637777							orf19.6660	0.236946			orf19.3615	2.2639
			orf19.6660	0.236946			HSP70	0.653666							HAP2	0.243792			AHR1	2.3207
			HAP2	0.243792			SOD4	0.679712							SAP10	0.247088			ALS4	2.42903
			SAP10	0.247088			orf19.5517	0.734199							HGT7	0.277794			MAE1	2.63828
			FRP1	0.254155			TTR1	0.751423							TPK1	0.286888			ARG1	2.66132
			HGT7	0.277794			POL1	0.759493							GAL4	0.295693			orf19.2125	2.76414
			TPK1	0.286888			ENA21	0.766886							CHT3	0.331327			GAP2	2.81709
			GAL4	0.295693			ZCF39	0.805319							ENA21	0.331724			UPC2	3.41618
			FRP2	0.306529			FRP2	0.807962							DFG5	0.333771			GCN4	3.447
			NPR1	0.318821			FRP1	0.812705							ALS5	0.355276			YHB1	4.62932
			CHT3	0.331327			TRR1	0.824173							HSP70	0.38495			PHO89	4.80303
			ENA21	0.331724			HSP104	0.833994							RHR2	0.410489			TEC1	5.44764
			DFG5	0.333771			UGA32	0.836477							HSP104	0.431636			GCA2	5.5289
			ALS5	0.355276			MBF1	0.848781							PHR1	0.4389			ALS3	5.65932
			HSP70	0.38495			orf19.4706	0.849274							orf19.5517	0.439626			IHD1	5.67076
			SMC2	0.394474			HAP2	0.860961							PHR2	0.450509			SOD5	77.7917
			RHR2	0.410489			SMC2	0.869384							YWP1	0.457199			BRG1	81.6799
			CPH2	0.417023			INO4	0.873643							PLB5	0.4584			ARG81	93.1739
			PES1	0.427367			ADH5	0.874677							PFK2	0.459157			FDH1	94.3483
			HSP104	0.431636			SAP9	0.889879							PHO89	0.468936			ALS9	130.447
			FKH2	0.437653			orf19.1862	0.912687							PIL1	0.473341			orf19.5626	168.835
			PHR1	0.4389			orf19.4174	0.926724							RPN4	0.488801			ALS2	188.908
			orf19.5517	0.439626			CSH1	0.961419							FBP1	0.499202			SUT1	253.483
			ZCF34	0.442545			ELF1	0.965338							GCN4	2.06666			HWP1	254.241
			PHR2	0.450509			TRX1	0.966994							YHB1	2.27073			IFD6	477.795
			YWP1	0.457199			PFK2	0.97288							IHD1	2.28949			PIR1	2112.4
			PLB5	0.4584			PIL1	0.973477							ARG1	2.29349			CHT2	3216.98
			PFK2	0.459157			HTA2	0.988148							ALS3	5.74858
			PHO89	0.468936			orf19.409	0.995032							SIT1	6.38235
			PIL1	0.473341			FTR1	0.997741							IFD6	372.366
			RPN4	0.488801			ACE2	1							HWP1	501.609
			CPH1	0.492348			ALS6	1							CHT2	1532.95
			orf19.449	0.496152			AOX2	1							PIR1	1821.62
			FBP1	0.499202			CDR2	1
			ZCF39	0.504759			CRH11	1
			TUP1	0.505746			ECE1	1
			RIM101	0.510322			HAP3	1
			SEF1	0.527281			HYR1	1
			GPD2	0.536268			PGA13	1
			ACS1	0.537715			PGA17	1
			orf19.1424	0.541147			PGA25	1
			PGA48	0.545082			PGA34	1
			SOG2	0.54811			PGA37	1
			ENA2	0.551			PRA1	1
			EFG1	0.567948			RBR1	1
			MET28	0.581628			RBT1	1
			ELF1	0.583372			RFX2	1
			POL1	0.58833			RTA3	1
			CAT1	0.598716			SAP1	1
			CAP1	0.604812			SAP2	1
			HAP43	0.613966			SAP4	1
			TRR1	0.62358			SAP6	1
			PGA53	0.635699			SCW4	1
			NDT80	0.641112			SOD6	1
			HEM1	0.644642			UME6	1
			ADH5	0.648866			ZCF20	1
			SIN3	0.655528			ZCF31	1
			GAP2	0.657602			ZCF7	1
			FAV2	0.668414			ZRT1	1
			FRP3	0.675571			orf19.411	1
			WH11	0.693021			orf19.5848	1
			ARP3	0.694796			orf19.3456	1
			DAK2	0.70103			PGA53	1.00148
			GNP1	0.702681			CDC10	1.00794
			IRE1	0.71198			NRG1	1.03028
			SGA1	0.723694			FAV2	1.0385
			PCK1	0.723869			RPN4	1.05965
			FTR1	0.726128			FBP1	1.08726
			orf19.1862	0.728825			UGP1	1.09371
			TPK2	0.731273			HTA1	1.095
			orf19.3615	0.734154			HGT7	1.10006
			MBF1	0.736617			DFG5	1.10692
			KIP4	0.740866			GAL1	1.12111
			orf19.6578	0.748731			ARP3	1.15594
			ALS4	0.762319			CHT3	1.18313
			TTR1	0.766113			orf19.1534	1.19721
			FGR15	0.767196			ACS1	1.20231
			CMK2	0.770484			CMK2	1.20728
			SSB1	0.776635			GIS2	1.2096
			TRX1	0.786944			CLN3	1.21087
			CSH1	0.786985			GPD2	1.21344
			CLN3	0.791058			NPR1	1.22704
			RCT1	0.795594			CAP1	1.23784
			SEF2	0.797613			orf19.6578	1.24084
			orf19.409	0.8003			ALS5	1.24165
			UPC2	0.810921			TPK2	1.25151
			YRA1	0.827579			CAT1	1.25195
			STP2	0.832251			PLB5	1.25773
			BCR1	0.844376			RNR22	1.26152
			orf19.670.2	0.847613			ENA2	1.26184
			orf19.1691	0.856885			FGR15	1.26547
			SCW11	0.862158			HOG1	1.27876
			GIS2	0.866572			GAL4	1.2914
			MDM34	0.868629			SGA1	1.3144
			RFG1	0.875768			IRE1	1.33706
			ZCF3	0.879374			PHR1	1.3395
			DDR48	0.886921			FKH2	1.34313
			CIT1	0.891059			PES1	1.34454
			ZRT2	0.896972			HAC1	1.3574
			GAL1	0.900417			YWP1	1.36623
			CDR1	0.944673			STP2	1.3869
			orf19.4706	0.949156			SEF2	1.39075
			ACS2	0.952922			orf19.449	1.39763
			CDC10	0.955643			YRA1	1.41521
			HOG1	0.97054			RCT1	1.42182
			ROB1	0.990061			orf19.670.2	1.43247
			ZAP1	0.995429			SIN3	1.43904
			ACE2	1			PGA48	1.44325
			ALS6	1			ZAP1	1.44658
			ALS9	1			BCR1	1.44774
			AOX2	1			RIM101	1.46355
			CDR2	1			DAK2	1.47054
			CRH11	1			IRO1	1.47887
			ECE1	1			orf19.1691	1.47966
			FDH1	1			GNP1	1.4994
			HAP3	1			ZCF3	1.51011
			HYR1	1			TYE7	1.51622
			PGA17	1			FRP3	1.52309
			PGA25	1			SOG2	1.53414
			PGA34	1			CPH1	1.54933
			PGA37	1			NDT80	1.56704
			PRA1	1			ZCF34	1.60121
			RBR1	1			RHR2	1.60466
			RBT1	1			CIT1	1.60535
			RFX2	1			SSB1	1.61121
			RTA3	1			SCW11	1.72206
			SAP1	1			ACS2	1.7266
			SAP2	1			STF2	1.73465
			SAP4	1			KRE1	1.7364
			SAP6	1			CDR1	1.74845
			SCW4	1			ZRT2	1.77212
			SOD6	1			SIT1	1.78253
			UME6	1			EFG1	1.79436
			ZCF20	1			ROB1	1.80243
			ZCF31	1			TPS2	1.81101
			ZCF7	1			TPK1	1.81983
			ZRT1	1			HEM1	1.88226
			orf19.411	1			CPH2	1.89492
			orf19.5626	1			KIP4	1.95542
			orf19.5848	1			HAP43	1.97193
			orf19.3456	1			ECM331	2.01128
			HTA2	1.01761			orf19.1424	2.06049
			TYE7	1.02497			TUP1	2.0652
			MAE1	1.0335			MDM34	2.07664
			orf19.2125	1.05012			UCF1	2.19981
			RNR22	1.05422			RFG1	2.21951
			UGP1	1.06227			PCK1	2.23461
			IRO1	1.10515			orf19.3615	2.2639
			TPS2	1.11659			AHR1	2.3207
			HTA1	1.12441			ALS4	2.42903
			HAC1	1.15664			MAE1	2.63828
			GCA2	1.16622			ARG1	2.66132
			AHR1	1.19593			orf19.2125	2.76414
			UCF1	1.35303			GAP2	2.81709
			ECM331	1.43212			UPC2	3.41618
			KRE1	1.48248			GCN4	3.447
			STF2	1.55896			YHB1	4.62932
			GCN4	2.06666			PHO89	4.80303
			TEC1	2.19364			TEC1	5.44764
			YHB1	2.27073			GCA2	5.5289
			IHD1	2.28949			ALS3	5.65932
			ARG1	2.29349			IHD1	5.67076
			ALS3	5.74858			ALS1	68.4121
			SIT1	6.38235			SOD5	77.7917
			ALS2	29.2725			BRG1	81.6799
			ARG81	30.7573			ARG81	93.1739
			BRG1	30.8079			FDH1	94.3483
			SOD5	42.9291			ALS9	130.447
			PGA13	65.182			orf19.5626	168.835
			SUT1	79.7274			ALS2	188.908
			ALS1	109.415			SUT1	253.483
			IFD6	372.366			HWP1	254.241
			HWP1	501.609			IFD6	477.795
			CHT2	1532.95			PIR1	2112.4
			PIR1	1821.62			CHT2	3216.98

## Sheet: CaSm529L vs #5 & #2
Probe Name	Counts after background subtraction													Normalize count SC5314			Normalize count 529L			Normalize count #5			Normalize count #2				Avg_individual replicates					Probe Name	#5/529L		#2/529L
	SC5314.1	SC5314.2	SC5314.3	529L.1	529L.2	529L.3	#5.1	#5.2	#5.3	#2.1	#2.2	#2.3		SC5314.1	SC5314.2	SC5314.3	529L.1	529L.2	529L.3	#5.1	#5.2	#5.3	#2.1	#2.2	#2.3		Avg SC5314	Avg 529L	Avg #5	Avg #2			FC	T-test	FC	T-test
ACE2	1	1	1	1	1	1	1	1	1	1	1	1		1	1	1	1	1	1	1	1	1	1	1	1		1	1	1	1		ACE2	1	1	1	1
ACS1	318.744	681.56	938.947	955.571	832.823	989.652	1879.74	1521.23	809.319	5964.5	5042.68	4897.23		628.686	681.56	1180.77	1188.43	1067.11	989.652	1879.74	2079.56	1518.5	8219.89	7023.16	4897.23		830.338	1081.73	1825.93	6713.42		ACS1	1.68797	0.0128977	6.20618	0.00443323
ACS2	362.744	638.56	575.947	552.571	552.823	572.652	1060.74	821.229	398.319	1548.5	1283.68	1731.23		715.471	638.56	724.279	687.227	708.342	572.652	1060.74	1122.64	747.352	2134.04	1787.84	1731.23		692.77	656.074	976.913	1884.37		ACS2	1.48903	0.0602819	2.87219	0.00075903
ADH5	3028.74	6868.56	4118.95	1427.57	2314.82	2472.65	4937.74	2888.23	2165.32	2043.5	1713.68	2717.23		5973.86	6868.56	5179.76	1775.46	2966.02	2472.65	4937.74	3948.29	4062.71	2816.22	2386.72	2717.23		6007.39	2404.71	4316.25	2640.05		ADH5	1.79491	0.0148028	1.09787	0.55826
AHR1	275.744	733.56	754.947	96.5705	74.8226	152.652	737.744	588.229	538.319	402.498	349.682	535.226		543.873	733.56	949.38	120.104	95.8716	152.652	737.744	804.125	1010.03	554.697	487.016	535.226		742.271	122.876	850.632	525.646		AHR1	6.92269	0.000959035	4.27786	0.000101135
ALS1	1068.74	2770.56	4808.95	335.571	583.823	517.652	8328.74	6587.23	3274.32	4697.5	4239.68	4530.23		2107.98	2770.56	6047.47	417.346	748.062	517.652	8328.74	9004.93	6143.49	6473.79	5904.78	4530.23		3642	561.02	7825.72	5636.27		ALS1	13.9491	0.00111951	10.0465	0.000972399
ALS2	1	1	1	93.5705	111.823	118.652	267.744	198.229	79.319	334.498	239.682	635.226		1	1	1	116.373	143.28	118.652	267.744	270.984	148.823	460.984	333.815	635.226		1	126.102	229.184	476.675		ALS2	1.81745	0.0662101	3.78008	0.016218
ALS3	155.744	255.56	354.947	77.5705	39.8226	66.6524	172.744	110.229	63.319	149.498	139.682	216.226		307.187	255.56	446.362	96.4737	51.0254	66.6524	172.744	150.686	118.803	206.028	194.54	216.226		336.369	71.3838	147.411	205.598		ALS3	2.06504	0.0208881	2.88018	0.000804685
ALS4	189.744	697.56	660.947	1376.57	1178.82	1854.65	4712.74	3628.23	1387.32	5904.5	4072.68	6410.23		374.248	697.56	831.171	1712.03	1510.45	1854.65	4712.74	4959.89	2602.98	8137.2	5672.2	6410.23		634.326	1692.38	4091.87	6739.88		ALS4	2.41783	0.0335265	3.98249	0.00238155
ALS5	101.744	243.56	161.947	1	1	1	143.744	95.2286	40.319	91.4978	57.6815	163.226		200.678	243.56	203.656	1	1	1	143.744	130.18	75.649	126.096	80.3355	163.226		215.964	1	116.524	123.219		ALS5	116.524	0.00515151	123.219	0.0069899
ALS6	1	1	1	1	1	1	1	1	1	1	1	1		1	1	1	1	1	1	1	1	1	1	1	1		1	1	1	1		ALS6	1	1	1	1
ALS7	318.744	710.56	600.947	464.571	598.823	674.652	224.744	154.229	119.319	201.498	218.682	367.226		628.686	710.56	755.718	577.782	767.282	674.652	224.744	210.835	223.874	277.691	304.567	367.226		698.321	673.239	219.817	316.495		ALS7	0.326507	0.00117201	0.470108	0.00421302
ALS9	1	1	1	1	1	1	1	1	1	124.498	113.682	233.226		1	1	1	1	1	1	1	1	1	171.575	158.329	233.226		1	1	1	187.71		ALS9	1	1	187.71	0.00126827
AOX2	1460.74	2374.56	2318.95	232.571	963.823	801.652	519.744	213.229	534.319	572.498	729.682	1630.23		2881.15	2374.56	2916.18	289.246	1234.96	801.652	519.744	291.49	1002.52	788.98	1016.26	1630.23		2723.96	775.287	604.586	1145.15		AOX2	0.779821	0.646171	1.47707	0.375514
ARG1	1119.74	2410.56	1945.95	429.571	752.823	841.652	1407.74	911.229	814.319	1113.5	1175.68	1677.23		2208.57	2410.56	2447.12	534.253	964.605	841.652	1407.74	1245.68	1527.88	1534.55	1637.42	1677.23		2355.41	780.17	1393.77	1616.4		ARG1	1.78649	0.0156	2.07186	0.00343967
ARG81	67.7435	180.56	143.947	1	42.8226	50.6524	143.744	68.2286	43.319	146.498	123.682	250.226		133.617	180.56	181.02	0	54.8694	50.6524	143.744	93.2704	81.2778	201.894	172.256	250.226		165.065	35.1739	106.097	208.125		ARG81	3.01636	0.052679	5.91704	0.00385004
BCR1	219.744	596.56	592.947	143.571	194.823	237.652	674.744	527.229	417.319	503.498	434.682	853.226		433.42	596.56	745.658	178.557	249.63	237.652	674.744	720.736	783.001	693.889	605.399	853.226		591.879	221.946	726.16	717.505		BCR1	3.27178	0.000192218	3.23278	0.00282365
BRG1	343.744	1262.56	634.947	71.5705	175.823	175.652	614.744	315.229	377.319	92.4978	68.6815	291.226		677.996	1262.56	798.474	89.0116	225.285	175.652	614.744	430.926	707.95	127.475	95.6556	291.226		913.01	163.316	584.54	171.452		BRG1	3.57919	0.00966766	1.04982	0.916057
CAP1	119.744	418.56	442.947	186.571	208.823	276.652	327.744	269.229	246.319	614.498	611.682	1010.23		236.181	418.56	557.026	232.036	267.568	276.652	327.744	368.043	462.159	846.862	851.915	1010.23		403.922	258.752	385.982	903.001		CAP1	1.49171	0.0390501	3.48983	0.000311039
CAT1	917.744	1950.56	2873.95	4126.57	3149.82	4852.65	6780.74	5134.23	3564.32	6667.5	5302.68	10506.2		1810.15	1950.56	3614.12	5132.18	4035.92	4852.65	6780.74	7018.64	6687.6	9188.72	7385.27	10506.2		2458.27	4673.58	6828.99	9026.74		CAT1	1.46119	0.00328687	1.93144	0.0106362
CDC10	1	1	1	1	1	1	1	1	1	1	1	1		1	1	1	1	1	1	1	1	1	1	1	1		1	1	1	1		CDC10	1	1	1	1
CDR1	828.744	1814.56	1302.95	530.571	467.823	493.652	3387.74	2440.23	1291.32	2980.5	2478.68	2966.23		1634.6	1814.56	1638.51	659.865	599.43	493.652	3387.74	3335.86	2422.86	4107.53	3452.17	2966.23		1695.89	584.316	3048.82	3508.64		CDR1	5.21776	0.00147726	6.0047	0.000940352
CDR2	1	1	1	1	1	1	1	1	1	1	1	1		1	1	1	1	1	1	1	1	1	1	1	1		1	1	1	1		CDR2	1	1	1	1
CHT2	65.7435	95.5596	1	1	1	1	237.744	155.229	65.319	100.498	105.682	112.226		129.672	95.5596	0	1	1	1	237.744	212.202	122.556	138.5	147.187	112.226		75.0771	1	190.834	132.638		CHT2	190.834	0.00556037	132.638	0.000233731
CHT3	1	1	1	1	1	1	1	1	1	1	1	1		1	1	1	1	1	1	1	1	1	1	1	1		1	1	1	1		CHT3	1	1	1	1
CIT1	1730.74	4067.56	3937.95	2736.57	2475.82	2775.65	4333.74	3154.23	2373.32	8802.5	7710.68	12385.2		3413.7	4067.56	4952.14	3403.45	3172.32	2775.65	4333.74	4311.92	4452.97	12131	10739	12385.2		4144.47	3117.14	4366.21	11751.8		CIT1	1.40071	0.00268963	3.77005	9.17578e-05
CPH1	1	1	1	1	1	1	90.7435	60.2286	1	1	1	1		1	1	1	1	1	1	90.7435	82.3342	1	1	1	1		1	1	57.6926	1		CPH1	57.6926	0.117077	1	1
CPH2	272.744	714.56	571.947	141.571	159.823	211.652	289.744	182.229	141.319	367.498	401.682	710.226		537.956	714.56	719.249	176.07	204.784	211.652	289.744	249.112	265.152	506.462	559.439	710.226		657.255	197.502	268.002	592.042		CPH2	1.35696	0.0118197	2.99765	0.00312706
CRH11	1	1	1	1	1	1	121.744	77.2286	75.319	1	1	1		1	1	1	1	1	1	121.744	105.574	141.318	1	1	1		1	1	122.878	1		CRH11	122.878	0.000295809	1	1
CSA1	1	1	1	94.5705	111.823	133.652	1	1	1	1	1	1		1	1	1	117.616	143.28	133.652	1	1	1	1	1	1		1	131.516	1	1		CSA1	0.00760362	6.35066e-05	0.00760362	6.35066e-05
CSH1	107.744	240.56	96.9472	194.571	198.823	277.652	720.744	550.229	276.319	113.498	72.6815	77.2259		212.512	240.56	121.915	241.986	254.755	277.652	720.744	752.178	518.447	156.415	101.227	77.2259		191.662	258.131	663.79	111.623		CSH1	2.57152	0.00538539	0.432427	0.00465354
DAK2	146.744	346.56	187.947	253.571	275.823	412.652	344.744	214.229	131.319	218.498	208.682	360.226		289.435	346.56	236.352	315.363	353.416	412.652	344.744	292.857	246.389	301.12	290.64	360.226		290.782	360.477	294.663	317.328		DAK2	0.817425	0.176106	0.880301	0.292693
DDR48	876.744	1632.56	1285.95	1667.57	672.823	1227.65	3653.74	2922.23	1034.32	1320.5	1090.68	1358.23		1729.28	1632.56	1617.14	2073.94	862.1	1227.65	3653.74	3994.77	1940.66	1819.83	1519.04	1358.23		1659.66	1387.9	3196.39	1565.7		DDR48	2.30304	0.0683699	1.12811	0.667053
DFG5	49.7435	171.56	109.947	149.571	92.8226	130.652	348.744	250.229	141.319	290.498	219.682	324.226		98.1135	171.56	138.264	186.019	118.935	130.652	348.744	342.07	265.152	400.346	305.96	324.226		135.979	145.202	318.655	343.51		DFG5	2.19456	0.00688217	2.36574	0.00505929
ECE1	1	1	1	1	1	1	1	1	1	1	1	1		1	1	1	1	1	1	1	1	1	1	1	1		1	1	1	1		ECE1	1	1	1	1
ECM331	1	1	1	1	1	1	1	1	1	1	1	1		1	1	1	1	1	1	1	1	1	1	1	1		1	1	1	1		ECM331	1	1	1	1
EFG1	80.7435	319.56	251.947	187.571	176.823	205.652	255.744	206.229	159.319	540.498	561.682	1211.23		159.258	319.56	316.835	233.28	226.566	205.652	255.744	281.92	298.924	744.88	782.278	1211.23		265.217	221.833	278.863	912.794		EFG1	1.25709	0.0193383	4.11479	0.00994498
ELF1	566.744	1277.56	1496.95	394.571	646.823	662.652	1196.74	848.229	661.319	1014.5	1041.68	1485.23		1117.84	1277.56	1882.48	490.724	828.786	662.652	1196.74	1159.55	1240.81	1398.12	1450.79	1485.23		1425.96	660.72	1199.04	1444.71		ELF1	1.81474	0.00583564	2.18657	0.00147503
ENA2	528.744	1288.56	989.947	2753.57	1971.82	2298.65	6959.74	6028.23	2021.32	8472.5	6639.68	6489.23		1042.89	1288.56	1244.9	3424.59	2526.53	2298.65	6959.74	8240.76	3792.53	11676.3	9247.37	6489.23		1192.12	2749.92	6331.01	9137.62		ENA2	2.30225	0.0586968	3.32286	0.0142005
ENA21	517.744	1317.56	1077.95	3584.57	2905.82	3687.65	3990.74	3487.23	1160.32	6774.5	5336.68	5215.23		1021.19	1317.56	1355.57	4458.1	3723.28	3687.65	3990.74	4767.14	2177.06	9336.18	7432.62	5215.23		1231.44	3956.34	3644.98	7328.01		ENA21	0.921301	0.719415	1.85222	0.0503008
FAV2	53.7435	144.56	222.947	133.571	40.8226	123.652	164.744	114.229	156.319	138.498	153.682	344.226		106.003	144.56	280.366	166.12	52.3067	123.652	164.744	156.154	293.296	190.869	214.039	344.226		176.976	114.026	204.731	249.711		FAV2	1.79547	0.176947	2.18994	0.0799334
FBP1	505.744	832.56	653.947	428.571	762.823	586.652	897.744	586.229	427.319	877.498	992.682	1007.23		997.523	832.56	822.368	533.009	977.418	586.652	897.744	801.391	801.763	1209.31	1382.55	1007.23		884.15	699.027	833.633	1199.7		FBP1	1.19256	0.401866	1.71624	0.0475156
FDH1	12780.7	22268.6	19079.9	553.571	1393.82	1408.65	4131.74	2112.23	3122.32	7572.5	8007.68	9907.23		25208.6	22268.6	23993.9	688.47	1785.93	1408.65	4131.74	2887.48	5858.3	10435.9	11152.6	9907.23		23823.7	1294.35	4292.51	10498.6		FDH1	3.31634	0.0310676	8.11109	4.4895e-05
FGR15	118.744	236.56	291.947	1	91.8226	99.6524	177.744	108.229	100.319	243.498	298.682	477.226		234.208	236.56	367.137	1	117.654	99.6524	177.744	147.952	188.225	335.573	415.986	477.226		279.302	72.4354	171.307	409.595		FGR15	2.36496	0.061414	5.65462	0.00354037
FKH2	96.7435	240.56	120.947	1	1	1	109.744	61.2286	95.319	110.498	114.682	234.226		190.816	240.56	152.097	1	1	1	109.744	83.7012	178.844	152.281	159.722	234.226		194.491	1	124.096	182.076		FKH2	124.096	0.0122885	182.076	0.00228726
FRP1	375.744	985.56	628.947	1	153.823	113.652	425.744	241.229	230.319	622.498	660.682	1201.23		741.112	985.56	790.929	1	197.096	113.652	425.744	329.766	432.139	857.887	920.159	1201.23		839.2	103.583	395.883	993.091		FRP1	3.8219	0.0113351	9.58742	0.0017656
FRP2	1	1	1	1	1	1	1	1	1	93.4978	98.6815	75.2259		1	1	1	1	1	1	1	1	1	128.853	137.438	75.2259		1	1	1	113.839		FRP2	1	1	113.839	0.00440282
FRP3	446.744	1251.56	2188.95	1492.57	1422.82	1422.65	2539.74	2299.23	1699.32	6445.5	6555.68	7893.23		881.152	1251.56	2752.7	1856.3	1823.09	1422.65	2539.74	3143.11	3188.37	8882.77	9130.38	7893.23		1628.47	1700.68	2957.08	8635.46		FRP3	1.73876	0.0074878	5.07765	6.67882e-05
FTR1	365.744	849.56	833.947	729.571	1018.82	1174.65	684.744	512.229	446.319	1011.5	984.682	2299.23		721.388	849.56	1048.73	907.36	1305.44	1174.65	684.744	700.231	837.412	1393.98	1371.41	2299.23		873.225	1129.15	740.796	1688.21		FTR1	0.656065	0.037553	1.49511	0.16277
GAL1	2068.74	3226.56	2196.95	534.571	505.823	651.652	810.744	435.229	496.319	642.498	841.682	1182.23		4080.37	3226.56	2762.76	664.84	648.12	651.652	810.744	594.97	931.225	885.45	1172.25	1182.23		3356.56	654.871	778.98	1079.97		GAL1	1.18952	0.276135	1.64914	0.0120355
GAL4	1	1	1	1	1	1	1	1	1	73.4978	81.6815	128.226		1	1	1	1	1	1	1	1	1	101.29	113.761	128.226		1	1	1	114.426		GAL4	1	1	114.426	0.000128927
GAP2	600.744	2074.56	3748.95	2636.57	2709.82	3846.65	7743.74	5961.23	3918.32	10967.5	9788.68	15518.2		1184.9	2074.56	4714.47	3279.08	3472.14	3846.65	7743.74	8149.17	7351.8	15114.7	13633.1	15518.2		2657.98	3532.62	7748.24	14755.3		GAP2	2.19334	0.000120206	4.17688	4.70931e-05
GCA2	4537.74	8850.56	4123.95	487.571	360.823	652.652	3387.74	2512.23	2147.32	1956.5	1315.68	2138.23		8950.19	8850.56	5186.05	606.387	462.329	652.652	3387.74	3434.29	4028.94	2696.32	1832.41	2138.23		7662.27	573.789	3616.99	2222.32		GCA2	6.30369	0.000142578	3.87306	0.00313813
GCN4	1221.74	2218.56	2989.95	487.571	351.823	852.652	1409.74	1000.23	1234.32	1074.5	1093.68	1799.23		2409.75	2218.56	3759.99	606.387	450.797	852.652	1409.74	1367.34	2315.91	1480.8	1523.22	1799.23		2796.1	636.612	1697.66	1601.08		GCN4	2.66672	0.0326488	2.51501	0.00329944
GIS2	1490.74	2921.56	2766.95	1681.57	1640.82	1671.65	3649.74	2531.23	1742.32	4147.5	4194.68	5486.23		2940.33	2921.56	3479.56	2091.35	2102.42	1671.65	3649.74	3460.26	3269.05	5715.82	5842.11	5486.23		3113.81	1955.14	3459.69	5681.38		GIS2	1.76953	0.0011056	2.90587	2.93785e-05
GNP1	2389.74	7450.56	6937.95	2559.57	4239.82	4955.65	8185.74	5065.23	4785.32	7032.5	8169.68	16725.2		4713.5	7450.56	8724.78	3183.31	5432.56	4955.65	8185.74	6924.31	8978.52	9691.74	11378.3	16725.2		6962.95	4523.84	8029.53	12598.4		GNP1	1.77493	0.0181876	2.78489	0.0222675
GPD2	4671.74	12245.6	6964.95	1698.57	2379.82	2402.65	8333.74	5035.23	4302.32	2724.5	2568.68	4528.23		9214.49	12245.6	8758.73	2112.5	3049.31	2402.65	8333.74	6883.3	8072.29	3754.73	3577.51	4528.23		10072.9	2521.49	7763.11	3953.49		GPD2	3.07878	0.000566494	1.56792	0.0235999
HAC1	159.744	342.56	363.947	167.571	214.823	271.652	388.744	299.229	224.319	545.498	498.682	685.226		315.076	342.56	457.68	208.406	275.256	271.652	388.744	409.054	420.882	751.77	694.535	685.226		371.772	251.771	406.226	710.51		HAC1	1.61347	0.00283939	2.82205	0.000107629
HAP2	40.7435	109.56	80.9472	1	1	1	1	1	1	115.498	106.682	149.226		80.362	109.56	101.795	1	1	1	1	1	1	159.172	148.58	149.226		97.2388	1	1	152.326		HAP2	1	1	152.326	1.57468e-06
HAP3	1	1	1	1	1	1	1	1	1	1	1	1		1	1	1	1	1	1	1	1	1	1	1	1		1	1	1	1		HAP3	1	1	1	1
HAP43	1	124.56	128.947	1	1	1	148.744	69.2286	95.319	221.498	230.682	418.226		1	124.56	162.157	1	1	1	148.744	94.6374	178.844	305.254	321.28	418.226		95.5722	1	140.741	348.253		HAP43	140.741	0.00476495	348.253	0.000598254
HEM1	252.744	459.56	301.947	62.5705	111.823	110.652	323.744	219.229	127.319	292.498	417.682	602.226		498.508	459.56	379.712	77.8184	143.28	110.652	323.744	299.692	238.884	403.102	581.723	602.226		445.927	110.584	287.44	529.017		HEM1	2.5993	0.00496808	4.78386	0.0031694
HGT7	5342.74	10108.6	3161.95	3390.57	1140.82	2571.65	4857.74	3355.23	2267.32	5487.5	5836.68	11521.2		10538	10108.6	3976.29	4216.82	1461.76	2571.65	4857.74	4586.69	4254.09	7562.52	8128.99	11521.2		8207.6	2750.08	4566.18	9070.91		HGT7	1.66038	0.0909022	3.29842	0.0127199
HOG1	143.744	384.56	423.947	184.571	293.823	306.652	611.744	390.229	293.319	782.498	876.682	1111.23		283.518	384.56	533.133	229.549	376.48	306.652	611.744	533.454	550.344	1078.39	1220.99	1111.23		400.403	304.227	565.18	1136.87		HOG1	1.85776	0.00582903	3.73691	0.000161454
HSP104	1945.74	3885.56	2634.95	1035.57	1881.82	1776.65	1614.74	1001.23	1138.32	1733.5	1988.68	2981.23		3837.76	3885.56	3313.56	1287.93	2411.21	1776.65	1614.74	1368.71	2135.79	2389	2769.72	2981.23		3678.96	1825.26	1706.41	2713.31		HSP104	0.934885	0.779067	1.48653	0.0735408
HSP70	2987.74	10007.6	5040.95	2000.57	4295.82	4550.65	4968.74	3782.23	2821.32	2337.5	2670.68	4464.23		5892.99	10007.6	6339.22	2488.09	5504.32	4550.65	4968.74	5170.41	5293.54	3221.39	3719.57	4464.23		7413.26	4181.02	5144.23	3801.73		HSP70	1.23038	0.342474	0.909283	0.713098
HTA1	1954.74	2697.56	2518.95	2686.57	2379.82	2492.65	4332.74	3157.23	1879.32	5151.5	5277.68	5646.23		3855.51	2697.56	3167.69	3341.26	3049.31	2492.65	4332.74	4316.02	3526.1	7099.47	7350.45	5646.23		3240.25	2961.07	4058.29	6698.71		HTA1	1.37055	0.039511	2.26226	0.00311225
HTA2	350.744	579.56	502.947	606.571	483.823	578.652	1192.74	903.229	485.319	890.498	804.682	746.226		691.802	579.56	632.479	754.386	619.931	578.652	1192.74	1234.74	910.587	1227.23	1120.71	746.226		634.614	650.99	1112.69	1031.39		HTA2	1.70923	0.0158291	1.58434	0.0703773
HWP1	303.744	274.56	422.947	1	1	1	204.744	134.229	98.319	218.498	256.682	231.226		599.1	274.56	531.875	1	1	1	204.744	183.494	184.472	301.12	357.491	231.226		468.512	1	190.903	296.612		HWP1	190.903	1.05212e-05	296.612	0.00126592
HYR1	1	1	1	1	1	1	1	1	1	1	1	1		1	1	1	1	1	1	1	1	1	1	1	1		1	1	1	1		HYR1	1	1	1	1
IFD6	653.744	1158.56	546.947	1	1	1	1108.74	855.229	337.319	166.498	151.682	179.226		1289.44	1158.56	687.81	1	1	1	1108.74	1169.12	632.899	229.457	211.253	179.226		1045.27	1	970.255	206.645		IFD6	970.255	0.004635	206.645	0.000150742
IHD1	1	1	1	1	1	1	1	1	1	1	1	1		1	1	1	1	1	1	1	1	1	1	1	1		1	1	1	1		IHD1	1	1	1	1
INO4	1	1	1	1	80.8226	94.6524	161.744	102.229	68.319	359.498	390.682	374.226		1	1	1	1	103.559	94.6524	161.744	139.749	128.184	495.437	544.119	374.226		1	66.0706	143.226	471.261		INO4	2.16777	0.0883154	7.13268	0.00255061
IRE1	74.7435	184.56	166.947	101.571	82.8226	164.652	154.744	91.2286	109.319	169.498	170.682	330.226		147.423	184.56	209.944	126.322	106.122	164.652	154.744	124.712	205.111	233.591	237.715	330.226		180.642	132.366	161.522	267.177		IRE1	1.22027	0.372548	2.01848	0.0198822
IRO1	39.7435	110.56	102.947	1	80.8226	62.6524	122.744	66.2286	1	106.498	142.682	205.226		78.3896	110.56	129.461	1	103.559	62.6524	122.744	90.5364	0	146.769	198.719	205.226		106.137	55.4039	71.0933	183.571		IRO1	1.28318	0.761776	3.31332	0.0218865
KIP4	1	110.56	65.9472	1	1	1	1	1	1	1	1	1		1	110.56	82.9316	1	1	1	1	1	1	1	1	1		64.4971	1	1	1		KIP4	1	1	1	1
KRE1	265.744	784.56	367.947	94.5705	87.8226	196.652	654.744	442.229	327.319	450.498	400.682	689.226		524.149	784.56	462.71	117.616	112.529	196.652	654.744	604.539	614.137	620.847	558.046	689.226		590.473	142.266	624.473	622.707		KRE1	4.38948	0.000103311	4.37706	0.000501525
MAC1	1	1	1	1	1	1	1	1	1	1	1	1		1	1	1	1	1	1	1	1	1	1	1	1		1	1	1	1		MAC1	1	1	1	1
MAE1	59.7435	173.56	79.9472	1	1	1	1	1	1	1	1	1		117.837	173.56	100.537	1	1	1	1	1	1	1	1	1		130.645	1	1	1		MAE1	1	1	1	1
MBF1	1979.74	3386.56	3126.95	1368.57	2536.82	2760.65	3685.74	2660.23	1973.32	4907.5	5323.68	6585.23		3904.82	3386.56	3932.28	1702.08	3250.48	2760.65	3685.74	3636.61	3702.47	6763.2	7414.52	6585.23		3741.22	2571.07	3674.94	6920.98		MBF1	1.42934	0.0732677	2.69187	0.00113191
MDM34	665.744	1409.56	1057.95	471.571	493.823	635.652	744.744	576.229	534.319	539.498	605.682	1014.23		1313.1	1409.56	1330.42	586.488	632.744	635.652	744.744	787.721	1002.52	743.502	843.558	1014.23		1351.03	618.295	844.996	867.095		MDM34	1.36666	0.0494068	1.4024	0.036715
MET28	261.744	532.56	549.947	247.571	322.823	598.652	413.744	283.229	291.319	542.498	525.682	851.226		516.26	532.56	691.583	307.901	413.638	598.652	413.744	387.182	546.591	747.636	732.139	851.226		580.134	440.064	449.172	777		MET28	1.0207	0.930588	1.76565	0.0221645
NDT80	392.744	1071.56	829.947	229.571	172.823	210.652	528.744	299.229	291.319	279.498	336.682	655.226		774.643	1071.56	1043.7	285.515	221.441	210.652	528.744	409.054	546.591	385.186	468.911	655.226		963.299	239.203	494.796	503.108		NDT80	2.06852	0.00648922	2.10327	0.0337418
NPR1	57.7435	240.56	257.947	117.571	130.823	189.652	265.744	186.229	166.319	328.498	349.682	681.226		113.893	240.56	324.38	146.221	167.625	189.652	265.744	254.58	312.058	452.715	487.016	681.226		226.277	167.833	277.461	540.319		NPR1	1.65319	0.00711125	3.21938	0.00671622
NRG1	643.744	1411.56	889.947	678.571	525.823	833.652	1216.74	799.229	548.319	615.498	504.682	863.226		1269.71	1411.56	1119.15	843.932	673.746	833.652	1216.74	1092.57	1028.79	848.24	702.891	863.226		1266.81	783.777	1112.7	804.786		NRG1	1.41967	0.0134978	1.0268	0.793715
PCK1	551.744	845.56	648.947	435.571	449.823	522.652	796.744	437.229	375.319	349.498	504.682	568.226		1088.25	845.56	816.08	541.715	576.366	522.652	796.744	597.704	704.197	481.656	702.891	568.226		916.631	546.911	699.548	584.258		PCK1	1.27909	0.0626134	1.06829	0.603093
PES1	76.7435	179.56	191.947	1	1	1	184.744	104.229	69.319	185.498	269.682	239.226		151.368	179.56	241.382	1	1	1	184.744	142.483	130.061	255.641	375.597	239.226		190.77	1	152.429	290.155		PES1	152.429	0.000791998	290.155	0.00254335
PFK2	289.744	827.56	433.947	220.571	143.823	240.652	465.744	273.229	202.319	308.498	370.682	843.226		571.487	827.56	545.708	274.321	184.283	240.652	465.744	373.511	379.604	425.152	516.264	843.226		648.251	233.085	406.286	594.881		PFK2	1.74308	0.0120454	2.5522	0.0492483
PGA13	1	227.56	65.9472	1	1	1	875.744	562.229	437.319	1	1	1		1	227.56	82.9316	1	1	1	875.744	768.582	820.526	1	1	1		103.497	1	821.617	1		PGA13	821.617	1.20099e-05	1	1
PGA17	1	1	1	1	1	1	1	1	1	1	1	1		1	1	1	1	1	1	1	1	1	1	1	1		1	1	1	1		PGA17	1	1	1	1
PGA25	1	1	1	1	1	1	1	1	1	1	1	1		1	1	1	1	1	1	1	1	1	1	1	1		1	1	1	1		PGA25	1	1	1	1
PGA34	1	1	1	1	1	1	1	1	1	1	1	1		1	1	1	1	1	1	1	1	1	1	1	1		1	1	1	1		PGA34	1	1	1	1
PGA37	1	87.5596	61.9472	118.571	156.823	135.652	86.7435	71.2286	40.319	1	1	1		0	87.5596	77.9014	147.465	200.94	135.652	86.7435	97.3715	75.649	1	1	1		55.1537	161.352	86.588	1		PGA37	0.536639	0.0237307	0.00619762	0.00133427
PGA48	313.744	841.56	262.947	1	1	1	157.744	60.2286	1	1	1	1		618.824	841.56	330.668	1	1	1	157.744	82.3342	1	1	1	1		597.017	1	80.0259	1		PGA48	80.0259	0.154392	1	#DIV/0!
PGA53	105.744	230.56	119.947	176.571	236.823	213.652	358.744	267.229	60.319	138.498	143.682	211.226		208.567	230.56	150.839	219.599	303.445	213.652	358.744	365.309	113.174	190.869	200.111	211.226		196.655	245.566	279.076	200.735		PGA53	1.13646	0.722391	0.817441	0.204236
PGA7	628.744	1507.56	1020.95	1	143.823	85.6524	545.744	335.229	356.319	492.498	605.682	1126.23		1240.13	1507.56	1283.89	1	184.283	85.6524	545.744	458.267	668.548	678.729	843.558	1126.23		1343.86	89.9783	557.52	882.838		PGA7	6.19616	0.00443859	9.81168	0.00492449
PHO89	1	1	1	1	1	1	336.744	305.229	1	663.498	283.682	189.226		1	1	1	1	1	1	336.744	417.256	1	914.39	395.095	189.226		1	1	251.333	499.571		PHO89	251.333	0.120656	499.571	0.0819597
PHR1	1	1	1	1	81.8226	73.6524	484.744	344.229	73.319	567.498	427.682	414.226		1	1	1	0	104.841	73.6524	484.744	470.57	137.566	782.089	595.65	414.226		1	59.4977	364.293	597.322		PHR1	6.12281	0.0605952	10.0394	0.00827611
PHR2	1012.74	2290.56	1702.95	1323.57	683.823	1092.65	2400.74	1751.23	1245.32	1256.5	1198.68	2099.23		1997.52	2290.56	2141.53	1646.11	876.194	1092.65	2400.74	2393.98	2336.55	1731.63	1669.45	2099.23		2143.21	1204.99	2377.09	1833.44		PHR2	1.97271	0.0070174	1.52154	0.0771332
PIL1	882.744	1618.56	1251.95	1856.57	973.823	1514.65	2080.74	1740.23	915.319	2070.5	1570.68	2226.23		1741.11	1618.56	1574.38	2309	1247.78	1514.65	2080.74	2378.94	1717.38	2853.43	2187.55	2226.23		1644.68	1690.48	2059.02	2422.4		PIL1	1.21801	0.37757	1.43297	0.129998
PIR1	1868.74	5136.56	3897.95	1	1	1	12575.7	8858.23	8945.32	5179.5	5189.68	8823.23		3685.89	5136.56	4901.84	1	1	1	12575.7	12109.5	16783.8	7138.05	7227.89	8823.23		4574.76	1	13823	7729.72		PIR1	13823	0.000744327	7729.72	0.000146032
PLB5	1	1	1	1	1	1	1	1	1	1	1	1		1	1	1	1	1	1	1	1	1	1	1	1		1	1	1	1		PLB5	1	1	1	1
POL1	1	1	1	1	1	1	1	1	1	1	1	1		1	1	1	1	1	1	1	1	1	1	1	1		1	1	1	1		POL1	1	1	1	1
PRA1	1	1	1	1	1	1	1	1	1	1	1	1		1	1	1	1	1	1	1	1	1	1	1	1		1	1	1	1		PRA1	1	1	1	1
RBR1	1	1	1	1	1	1	1	1	1	1	1	1		1	1	1	1	1	1	1	1	1	1	1	1		1	1	1	1		RBR1	1	1	1	1
RBR2	63.7435	285.56	292.947	62.5705	221.823	168.652	205.744	148.229	110.319	511.498	626.682	776.226		125.727	285.56	368.394	77.8184	284.225	168.652	205.744	202.633	206.987	704.914	872.806	776.226		259.894	176.899	205.121	784.649		RBR2	1.15954	0.661252	4.43558	0.00139577
RBT1	1	1	1	1	1	1	1	1	1	1	1	1		1	1	1	1	1	1	1	1	1	1	1	1		1	1	1	1		RBT1	1	1	1	1
RBT5	1845.74	6430.56	3793.95	111.571	170.823	212.652	480.744	285.229	331.319	816.498	686.682	1913.23		3640.52	6430.56	4771.06	138.759	218.878	212.652	480.744	389.916	621.642	1125.25	956.371	1913.23		4947.38	190.097	497.434	1331.61		RBT5	2.61674	0.0130605	7.00493	0.0181987
RCT1	1391.74	3119.56	3213.95	2578.57	3472.82	3301.65	3187.74	2907.23	1437.32	3315.5	2781.68	3334.23		2745.06	3119.56	4041.68	3206.94	4449.79	3301.65	3187.74	3974.26	2696.79	4569.21	3874.17	3334.23		3302.1	3652.8	3286.27	3925.87		RCT1	0.899658	0.53871	1.07476	0.637259
RFG1	453.744	1369.56	1380.95	571.571	529.823	696.652	1692.74	1250.23	929.319	1580.5	1981.68	2670.23		894.958	1369.56	1736.6	710.857	678.871	696.652	1692.74	1709.1	1743.65	2178.14	2759.97	2670.23		1333.71	695.46	1715.16	2536.11		RFG1	2.46623	5.3481e-07	3.64667	0.000527598
RFX2	1	1	1	1	1	1	1	1	1	1	1	1		1	1	1	1	1	1	1	1	1	1	1	1		1	1	1	1		RFX2	1	1	1	1
RHR2	4348.74	13503.6	7695.95	2300.57	2220.82	2463.65	10489.7	5746.23	4651.32	4202.5	4295.68	8737.23		8577.41	13503.6	9678	2861.2	2845.58	2463.65	10489.7	7855.26	8727.1	5791.61	5982.78	8737.23		10586.3	2723.48	9024.03	6837.21		RHR2	3.31342	0.00131195	2.51047	0.0128157
RIM101	215.744	926.56	696.947	643.571	975.823	886.652	1859.74	1425.23	715.319	1749.5	1801.68	2616.23		425.53	926.56	876.442	800.402	1250.34	886.652	1859.74	1948.33	1342.13	2411.05	2509.28	2616.23		742.844	979.131	1716.73	2512.18		RIM101	1.75332	0.0344321	2.56573	0.000517327
RNR22	184.744	275.56	91.9472	81.5705	70.8226	94.6524	119.744	62.2286	1	1	1	1		364.386	275.56	115.628	101.448	90.7463	94.6524	119.744	85.0682	0	1	1	1		251.858	95.6157	68.2706	1		RNR22	0.71401	0.486508	0.0104585	7.10452e-06
ROB1	302.744	734.56	814.947	418.571	595.823	889.652	1133.74	801.229	666.319	1275.5	1350.68	1860.23		597.128	734.56	1024.83	520.572	763.438	889.652	1133.74	1095.3	1250.19	1757.81	1881.15	1860.23		785.507	724.554	1159.75	1833.06		ROB1	1.60063	0.0209907	2.52992	0.000643745
RPN4	1670.74	3343.56	2928.95	1907.57	2016.82	2556.65	3586.74	2318.23	2113.32	3079.5	2938.68	4428.23		3295.36	3343.56	3683.28	2372.43	2584.19	2556.65	3586.74	3169.08	3965.14	4243.97	4092.83	4428.23		3440.73	2504.42	3573.66	4255.01		RPN4	1.42694	0.0110925	1.699	0.000118503
RTA3	1	1	1	1	1	1	93.7435	50.2286	1	1	61.6815	111.226		1	1	1	1	1	1	93.7435	68.6639	0	0	85.9065	111.226		1	1	54.1358	65.7108		RTA3	54.1358	0.130782	65.7108	0.126896
SAP1	1	1	1	1	1	1	1	1	1	1	1	1		1	1	1	1	1	1	1	1	1	1	1	1		1	1	1	1		SAP1	1	1	1	1
SAP10	1	1	1	67.5705	116.823	147.652	114.744	79.2286	48.319	99.4978	87.6815	164.226		1	1	1	84.0368	149.687	147.652	114.744	108.308	90.6591	137.122	122.118	164.226		1	127.125	104.57	141.155		SAP10	0.822575	0.377081	1.11036	0.602179
SAP2	1	1	1	1	1	1	1	1	1	1	1	1		1	1	1	1	1	1	1	1	1	1	1	1		1	1	1	1		SAP2	1	1	1	1
SAP4	1	1	1	1	1	1	1	1	1	1	1	1		1	1	1	1	1	1	1	1	1	1	1	1		1	1	1	1		SAP4	1	1	1	1
SAP5	1	55.5596	61.9472	1	90.8226	86.6524	1	1	1	1	1	1		1	55.5596	77.9014	1	116.373	86.6524	1	1	1	1	1	1		44.487	67.675	1	1		SAP5	0.0147765	0.124737	0.0147765	0.124737
SAP6	1	1	1	1	1	1	1	1	1	1	1	1		1	1	1	1	1	1	1	1	1	1	1	1		1	1	1	1		SAP6	1	1	1	1
SAP9	140.744	641.56	383.947	633.571	775.823	752.652	1449.74	1171.23	503.319	1473.5	1374.68	1711.23		277.601	641.56	482.831	787.966	994.076	752.652	1449.74	1601.1	944.359	2030.68	1914.58	1711.23		467.33	844.898	1331.74	1885.49		SAP9	1.57621	0.0836135	2.23162	0.000970997
SCW11	54.7435	61.5596	1	1	1	1	1	1	1	1	1	1		107.975	61.5596	0	1	1	1	1	1	1	1	1	1		56.5117	1	1	1		SCW11	1	1	1	1
SCW4	1	1	1	1	1	1	1	1	1	1	1	1		1	1	1	1	1	1	1	1	1	1	1	1		1	1	1	1		SCW4	1	1	1	1
SEF1	274.744	688.56	441.947	1	1	1	1	1	1	1	1	1		541.901	688.56	555.768	1	1	1	1	1	1	1	1	1		595.41	1	1	1		SEF1	1	1	1	1
SEF2	39.7435	54.5596	142.947	159.571	145.823	215.652	308.744	234.229	181.319	254.498	255.682	350.226		78.3896	54.5596	179.762	198.456	186.845	215.652	308.744	320.197	340.202	350.733	356.099	350.226		104.237	200.318	323.048	352.352		SEF2	1.61267	0.000590484	1.75897	5.94843e-05
SGA1	81.7435	205.56	226.947	107.571	60.8226	87.6524	297.744	223.229	169.319	278.498	325.682	436.226		161.23	205.56	285.396	133.784	77.9331	87.6524	297.744	305.16	317.687	383.808	453.59	436.226		217.395	99.79	306.863	424.541		SGA1	3.07509	0.000339145	4.25435	0.000279628
SIN3	113.744	289.56	270.947	129.571	156.823	171.652	360.744	265.229	200.319	463.498	454.682	720.226		224.346	289.56	340.728	161.146	200.94	171.652	360.744	362.575	375.851	638.763	633.254	720.226		284.878	177.913	366.39	664.081		SIN3	2.05938	0.000124663	3.73263	9.0955e-05
SIT1	47.7435	215.56	225.947	1	1	1	592.744	386.229	251.319	221.498	238.682	303.226		94.1687	215.56	284.139	1	1	1	592.744	527.985	471.541	305.254	332.422	303.226		197.956	1	530.757	313.634		SIT1	530.757	0.000111263	313.634	4.89942e-06
SMC2	1	1	1	1	1	1	1	1	1	1	1	1		1	1	1	1	1	1	1	1	1	1	1	1		1	1	1	1		SMC2	1	1	1	1
SOD4	1	1	1	1	1	1	134.744	65.2286	46.319	319.498	303.682	387.226		1	1	1	1	1	1	134.744	89.1693	86.9066	440.312	422.95	387.226		1	1	103.606	416.829		SOD4	103.606	0.00275411	416.829	1.18557e-05
SOD5	1	1	1	1	1	1	1	1	1	1	1	1		1	1	1	1	1	1	1	1	1	1	1	1		1	1	1	1		SOD5	1	1	1	1
SOD6	1	1	1	1	1	1	1	1	1	1	1	1		1	1	1	1	1	1	1	1	1	1	1	1		1	1	1	1		SOD6	1	1	1	1
SOG2	47.7435	138.56	102.947	1	52.8226	66.6524	141.744	91.2286	55.319	140.498	144.682	306.226		94.1687	138.56	129.461	1	67.6826	66.6524	141.744	124.712	103.793	193.625	201.504	306.226		120.73	44.7783	123.416	233.785		SOG2	2.75616	0.0335893	5.22094	0.0113113
SSB1	1112.74	2586.56	2079.95	1604.57	1390.82	1416.65	3108.74	2200.23	1291.32	2032.5	1969.68	3076.23		2194.76	2586.56	2615.63	1995.59	1782.09	1416.65	3108.74	3007.78	2422.86	2801.06	2743.26	3076.23		2465.65	1731.44	2846.46	2873.51		SSB1	1.64398	0.0149615	1.65961	0.00446719
STF2	8325.74	10848.6	7386.95	2795.57	5093.82	5241.65	7242.74	5247.23	3494.32	8141.5	9792.68	10668.2		16421.6	10848.6	9289.42	3476.82	6526.81	5241.65	7242.74	7173.11	6556.27	11220.1	13638.7	10668.2		12186.5	5081.76	6990.71	11842.3		STF2	1.37565	0.104078	2.33036	0.00599754
STP2	1150.74	2487.56	2393.95	727.571	982.823	1314.65	2063.74	1453.23	1300.32	1575.5	1529.68	2443.23		2269.71	2487.56	3010.5	904.872	1259.31	1314.65	2063.74	1986.6	2439.74	2171.25	2130.45	2443.23		2589.26	1159.61	2163.36	2248.31		STP2	1.86559	0.00614894	1.93885	0.00252962
SUT1	87.7435	110.56	98.9472	1	1	1	1	1	1	1	1	1		173.064	110.56	124.431	1	1	1	1	1	1	1	1	1		136.018	1	1	1		SUT1	1	1	1	1
TEC1	738.744	2425.56	3499.95	1	84.8226	104.652	635.744	321.229	636.319	94.4978	109.682	346.226		1457.09	2425.56	4401.34	1	108.685	104.652	635.744	439.129	1193.9	130.231	152.758	346.226		2761.33	71.1124	756.258	209.738		TEC1	10.6347	0.0402131	2.94939	0.147243
TPK1	581.744	956.56	902.947	61.5705	83.8226	140.652	172.744	84.2286	101.319	322.498	416.682	472.226		1147.42	956.56	1135.5	76.5747	107.403	140.652	172.744	115.143	190.101	444.446	580.33	472.226		1079.83	108.21	159.329	499.001		TPK1	1.4724	0.155437	4.6114	0.00100031
TPK2	147.744	253.56	123.947	209.571	115.823	202.652	400.744	309.229	161.319	318.498	272.682	351.226		291.408	253.56	155.869	260.641	148.406	202.652	400.744	422.724	302.677	438.933	379.775	351.226		233.612	203.9	375.382	389.978		TPK2	1.84101	0.0250833	1.9126	0.0109023
TPS2	1038.74	2225.56	1470.95	316.571	559.823	556.652	920.744	636.229	639.319	849.498	960.682	1704.23		2048.81	2225.56	1849.78	393.716	717.311	556.652	920.744	869.743	1199.53	1170.72	1337.98	1704.23		2041.38	555.893	996.672	1404.31		TPS2	1.79292	0.0335837	2.52622	0.00979033
TRR1	230.744	660.56	350.947	282.571	379.823	300.652	741.744	464.229	264.319	443.498	377.682	588.226		455.116	660.56	441.332	351.43	486.674	300.652	741.744	634.614	495.932	611.2	526.013	588.226		519.002	379.585	624.096	575.146		TRR1	1.64415	0.0535753	1.5152	0.0328278
TRX1	2038.74	2636.56	2131.95	2891.57	1462.82	2474.65	1972.74	1657.23	1082.32	2087.5	2034.68	2303.23		4021.19	2636.56	2681.02	3596.22	1874.34	2474.65	1972.74	2265.48	2030.72	2876.86	2833.79	2303.23		3112.92	2648.4	2089.65	2671.29		TRX1	0.789021	0.336854	1.00864	0.968063
TTR1	2445.74	2946.56	2835.95	1671.57	2182.82	2566.65	1979.74	1540.23	1715.32	2037.5	2166.68	2233.23		4823.96	2946.56	3566.33	2078.92	2796.89	2566.65	1979.74	2105.54	3218.39	2807.95	3017.63	2233.23		3778.95	2480.82	2434.56	2686.27		TTR1	0.981352	0.922533	1.08281	0.55089
TUP1	1	1	1	70.5705	41.8226	56.6524	84.7435	61.2286	1	80.4978	105.682	158.226		1	1	1	87.7679	53.5881	56.6524	84.7435	83.7012	1	110.937	147.187	158.226		1	66.0028	56.1482	138.783		TUP1	0.850695	0.765439	2.10269	0.0154984
TYE7	2204.74	3211.56	1514.95	587.571	620.823	1106.65	851.744	391.229	351.319	922.498	996.682	1575.23		4348.61	3211.56	1905.11	730.756	795.471	1106.65	851.744	534.821	659.167	1271.33	1388.12	1575.23		3155.09	877.626	681.91	1411.56		TYE7	0.776994	0.257103	1.60838	0.021603
UCF1	2471.74	3962.56	2214.95	2695.57	1592.82	3665.65	2539.74	1629.23	1187.32	2320.5	2351.68	4273.23		4875.24	3962.56	2785.39	3352.46	2040.91	3665.65	2539.74	2227.2	2227.72	3197.96	3275.29	4273.23		3874.4	3019.67	2331.56	3582.16		UCF1	0.772122	0.247353	1.18627	0.406034
UGA32	1	1	1	1	1	1	1	1	1	1	1	1		1	1	1	1	1	1	1	1	1	1	1	1		1	1	1	1		UGA32	1	1	1	1
UGP1	744.744	1625.56	930.947	719.571	875.823	805.652	1623.74	1079.23	671.319	491.498	424.682	546.226		1468.92	1625.56	1170.71	894.923	1122.21	805.652	1623.74	1475.34	1259.57	677.351	591.472	546.226		1421.73	940.928	1452.88	605.016		UGP1	1.5441	0.0224589	0.643	0.0299196
UME6	1	1	1	1	1	1	1	1	1	1	1	1		1	1	1	1	1	1	1	1	1	1	1	1		1	1	1	1		UME6	1	1	1	1
UPC2	1	1	1	1	1	1	1	1	1	1	1	1		1	1	1	1	1	1	1	1	1	1	1	1		1	1	1	1		UPC2	1	1	1	1
WH11	9186.74	11681.6	11513.9	36653.6	26031.8	39509.7	32831.7	30434.2	21033.3	18080.5	15607.7	13943.2		18119.8	11681.6	14479.3	45585.7	33355	39509.7	32831.7	41604.5	39464.1	24917.4	21737.5	13943.2		14760.2	39483.5	37966.8	20199.4		WH11	0.961586	0.74817	0.511591	0.0159585
YHB1	12712.7	22461.6	20554.9	820.571	1678.82	1503.65	4910.74	2896.23	3289.32	7317.5	13161.7	15374.2		25074.5	22461.6	25848.8	1020.54	2151.11	1503.65	4910.74	3959.23	6171.63	10084.5	18330.8	15374.2		24461.6	1558.43	5013.87	14596.5		YHB1	3.21725	0.00863612	9.36616	0.00586111
YWP1	700.744	1909.56	945.947	6699.57	3443.82	6523.65	4771.74	3300.23	1906.32	4237.5	2950.68	6387.23		1382.14	1909.56	1189.57	8332.19	4412.63	6523.65	4771.74	4511.51	3576.76	5839.85	4109.54	6387.23		1493.76	6422.83	4286.67	5445.54		YWP1	0.667412	0.146895	0.847842	0.501511
ZAP1	1	1	1	1	1	1	1	1	1	1	1	1		1	1	1	1	1	1	1	1	1	1	1	1		1	1	1	1		ZAP1	1	1	1	1
ZCF20	40.7435	122.56	118.947	1	1	1	92.7435	69.2286	1	59.4978	1	105.226		80.362	122.56	149.581	1	1	1	92.7435	94.6374	1	81.9961	1	105.226		117.501	1	62.4603	62.4074		ZCF20	62.4603	0.116158	62.4074	0.122335
ZCF3	1261.74	2054.56	1896.95	429.571	612.823	653.652	496.744	288.229	442.319	712.498	867.682	1273.23		2488.65	2054.56	2385.5	534.253	785.221	653.652	496.744	394.017	829.907	981.919	1208.46	1273.23		2309.57	657.709	573.556	1154.53		ZCF3	0.872052	0.605197	1.75539	0.012168
ZCF31	1	1	1	1	1	1	1	1	1	1	1	1		1	1	1	1	1	1	1	1	1	1	1	1		1	1	1	1		ZCF31	1	1	1	1
ZCF34	43.7435	127.56	96.9472	1	1	1	1	1	1	91.4978	118.682	205.226		86.2792	127.56	121.915	1	1	1	1	1	1	126.096	165.293	205.226		111.918	1	1	165.538		ZCF34	1	1	165.538	0.00196905
ZCF39	139.744	261.56	244.947	95.5705	124.823	198.652	206.744	167.229	103.319	464.498	560.682	672.226		275.628	261.56	308.032	118.86	159.937	198.652	206.744	228.606	193.854	640.141	780.885	672.226		281.74	159.15	209.734	697.751		ZCF39	1.31784	0.114852	4.38423	0.000371603
ZCF7	1	1	1	1	1	1	1	1	1	1	1	1		1	1	1	1	1	1	1	1	1	1	1	1		1	1	1	1		ZCF7	1	1	1	1
ZRT1	1	1	1	1	1	1	1	1	1	1	1	1		1	1	1	1	1	1	1	1	1	1	1	1		1	1	1	1		ZRT1	1	1	1	1
ZRT2	1	1	1	64.5705	106.823	84.6524	1	1	1	121.498	73.6815	119.226		1	1	1	80.3058	136.874	84.6524	1	1	1	167.441	102.619	119.226		1	100.611	1	129.762		ZRT2	0.00993931	0.00539626	1.28974	0.334871
orf19.1424	1	1	1	1	1	1	113.744	50.2286	1	82.4978	61.6815	107.226		1	1	1	1	1	1	113.744	68.6639	1	113.693	85.9065	107.226		1	1	60.8025	102.275		orf19.1424	60.8025	0.140334	102.275	0.000270712
orf19.1534	1	1	1	1	1	1	1	1	1	1	1	1		1	1	1	1	1	1	1	1	1	1	1	1		1	1	1	1		orf19.1534	1	1	1	1
orf19.1691	1	1	1	1585.57	576.823	1447.65	1352.74	1216.23	254.319	294.498	222.682	386.226		1	1	1	1971.96	739.093	1447.65	1352.74	1662.62	477.17	405.858	310.138	386.226		1	1386.23	1164.18	367.407		orf19.1691	0.839813	0.682035	0.26504	0.0467432
orf19.1862	2270.74	3336.56	2396.95	5210.57	5015.82	6584.65	4373.74	3747.23	2419.32	3503.5	3046.68	3646.23		4478.79	3336.56	3014.27	6480.34	6426.86	6584.65	4373.74	5122.57	4539.28	4828.3	4243.24	3646.23		3609.87	6497.28	4678.53	4239.26		orf19.1862	0.720075	0.00142478	0.652466	0.00279789
orf19.2125	5414.74	7409.56	6970.95	2563.57	3283.82	4134.65	6093.74	4757.23	3751.32	7275.5	7370.68	7517.23		10680	7409.56	8766.28	3188.29	4207.62	4134.65	6093.74	6503.27	7038.47	10026.6	10265.5	7517.23		8951.94	3843.52	6545.16	9269.77		orf19.2125	1.70291	0.00320205	2.41179	0.00444151
orf19.3615	59.7435	127.56	95.9472	143.571	83.8226	127.652	156.744	145.229	73.319	304.498	270.682	367.226		117.837	127.56	120.658	178.557	107.403	127.652	156.744	198.532	137.566	419.64	376.99	367.226		122.018	137.871	164.28	387.952		orf19.3615	1.19155	0.395672	2.81387	0.000712213
orf19.409	8163.74	13676.6	12609.9	1420.57	3285.82	3473.65	4779.74	2574.23	4498.32	5169.5	8051.68	10670.2		16102.1	13676.6	15857.6	1766.75	4210.18	3473.65	4779.74	3519.04	8440.03	7124.27	11213.9	10670.2		15212.1	3150.2	5579.61	9669.47		orf19.409	1.77119	0.213468	3.06948	0.0114416
orf19.411	195.744	437.56	312.947	205.571	375.823	281.652	627.744	395.229	220.319	381.498	359.682	503.226		386.082	437.56	393.545	255.666	481.548	281.652	627.744	540.289	413.377	525.756	500.944	503.226		405.729	339.622	527.136	509.975		orf19.411	1.55213	0.118739	1.5016	0.0765933
orf19.4174	1	1	1	1	89.8226	81.6524	84.7435	52.2286	1	70.4978	103.682	187.226		1	1	1	0	115.091	81.6524	84.7435	71.398	1	97.1556	144.402	187.226		1	65.5812	52.0472	142.928		orf19.4174	0.793629	0.773827	2.1794	0.146119
orf19.449	864.744	1371.56	1331.95	286.571	739.823	732.652	462.744	275.229	455.319	595.498	869.682	1022.23		1705.61	1371.56	1674.98	356.405	947.948	732.652	462.744	376.245	854.299	820.677	1211.24	1022.23		1584.05	679.002	564.429	1018.05		orf19.449	0.831263	0.640227	1.49933	0.175777
orf19.4706	99.7435	149.56	226.947	581.571	429.823	486.652	765.744	710.229	265.319	968.498	911.682	727.226		196.733	149.56	285.396	723.294	550.739	486.652	765.744	970.903	497.808	1334.72	1269.74	727.226		210.563	586.895	744.818	1110.56		orf19.4706	1.26908	0.36345	1.89227	0.0631215
orf19.5517	95.7435	238.56	1	176.571	65.8226	77.6524	270.744	172.229	1	99.4978	60.6815	1		188.843	238.56	0	219.599	84.3397	77.6524	270.744	235.441	1	137.122	84.5137	1		142.468	127.197	168.728	73.8784		orf19.5517	1.32651	0.686646	0.580819	0.433381
orf19.5626	302.744	647.56	574.947	82.5705	83.8226	149.652	311.744	203.229	271.319	308.498	384.682	591.226		597.128	647.56	723.022	102.692	107.403	149.652	311.744	277.819	509.066	425.152	535.762	591.226		655.903	119.916	366.21	517.38		orf19.5626	3.05388	0.0286968	4.31452	0.00146731
orf19.5848	1	1	1	1	1	1	1	1	1	1	60.6815	125.226		1	1	1	1	1	1	1	1	1	1	84.5137	125.226		1	1	1	69.9132		orf19.5848	1	1	69.9132	0.131164
orf19.6578	559.744	1316.56	835.947	112.571	207.823	242.652	648.744	468.229	493.319	496.498	435.682	714.226		1104.03	1316.56	1051.24	140.003	266.287	242.652	648.744	640.082	925.597	684.242	606.792	714.226		1157.28	216.314	738.141	668.42		orf19.6578	3.41236	0.00677573	3.09004	0.000845993
orf19.6660	575.744	1498.56	1358.95	125.571	329.823	343.652	282.744	101.229	304.319	287.498	402.682	910.226		1135.59	1498.56	1708.94	156.171	422.608	343.652	282.744	138.382	570.983	396.211	560.832	910.226		1447.7	307.477	330.703	622.423		orf19.6660	1.07554	0.884226	2.02429	0.139145
orf19.670.2	317.744	452.56	643.947	910.571	1875.82	1620.65	1786.74	1168.23	1545.32	1146.5	1052.68	1229.23		626.714	452.56	809.792	1132.47	2403.53	1620.65	1786.74	1597	2899.43	1580.03	1466.11	1229.23		629.689	1718.88	2094.39	1425.12		orf19.670.2	1.21846	0.531981	0.829099	0.48728
ARP3	50.7435	117.56	71.9472	189.571	212.823	187.652	289.744	207.229	106.319	203.498	162.682	213.226		100.086	117.56	90.4768	235.767	272.693	187.652	289.744	283.287	199.482	280.448	226.573	213.226		102.707	232.038	257.504	240.082		ARP3	1.10975	0.540413	1.03467	0.814275
CLN3	517.744	1110.56	1262.95	269.571	170.823	331.652	787.744	583.229	461.319	419.498	529.682	762.226		1021.19	1110.56	1588.21	335.262	218.878	331.652	787.744	797.29	865.556	578.125	737.71	762.226		1239.99	295.264	816.863	692.687		CLN3	2.76655	0.000327331	2.34599	0.00455932
CMK2	96.7435	195.56	201.947	196.571	206.823	255.652	348.744	243.229	137.319	420.498	448.682	474.226		190.816	195.56	253.958	244.473	265.006	255.652	348.744	332.5	257.647	579.503	624.898	474.226		213.444	255.044	312.964	559.542		CMK2	1.2271	0.113505	2.19391	0.00249229
YRA1	237.744	638.56	516.947	291.571	279.823	379.652	667.744	477.229	272.319	635.498	573.682	910.226		468.923	638.56	650.084	362.623	358.542	379.652	667.744	652.385	510.942	875.803	798.991	910.226		585.855	366.939	610.357	861.673		YRA1	1.66337	0.00841695	2.34827	0.000122494
orf19.3456	1	1	1	1	1	1	1	1	1	1	1	1		1	1	1	1	1	1	1	1	1	1	1	1		1	1	1	1		orf19.3456	1	1	1	1

## Sheet: CaSm529L vs#5 &#2_Up & Down
			#5/529L				#2/529L								Significantly down and up regulated genes
			CSA1	0.00760362			ACE2	1							#5/529L				#2/529L				Downregulated	Upregulated
			ZRT2	0.00993931			PGA37	0.00619762							CSA1	0.00760362			PGA37	0.00619762		#5	3	42
			SAP5	0.0147765			CSA1	0.00760362							ZRT2	0.00993931			CSA1	0.00760362		#2	6	82
			ALS7	0.326507			RNR22	0.0104585							ALS7	0.326507			RNR22	0.0104585
			PGA37	0.536639			SAP5	0.0147765							SIN3	2.05938			orf19.1691	0.26504
			FTR1	0.656065			orf19.1691	0.26504							ALS3	2.06504			CSH1	0.432427
			YWP1	0.667412			CSH1	0.432427							NDT80	2.06852			ALS7	0.470108
			RNR22	0.71401			ALS7	0.470108							GAP2	2.19334			IRE1	2.01848
			orf19.1862	0.720075			WH11	0.511591							DFG5	2.19456			ARG1	2.07186
			UCF1	0.772122			orf19.5517	0.580819							ALS4	2.41783			TUP1	2.10269
			TYE7	0.776994			UGP1	0.643							RFG1	2.46623			NDT80	2.10327
			AOX2	0.779821			orf19.1862	0.652466							CSH1	2.57152			ELF1	2.18657
			TRX1	0.789021			PGA53	0.817441							HEM1	2.5993			CMK2	2.19391
			orf19.4174	0.793629			orf19.670.2	0.829099							RBT5	2.61674			SAP9	2.23162
			DAK2	0.817425			YWP1	0.847842							GCN4	2.66672			HTA1	2.26226
			SAP10	0.822575			DAK2	0.880301							SOG2	2.75616			STF2	2.33036
			orf19.449	0.831263			HSP70	0.909283							CLN3	2.76655			CLN3	2.34599
			orf19.1691	0.839813			ALS6	1							orf19.5626	3.05388			YRA1	2.34827
			TUP1	0.850695			CDC10	1							SGA1	3.07509			DFG5	2.36574
			ZCF3	0.872052			CDR2	1							GPD2	3.07878			orf19.2125	2.41179
			RCT1	0.899658			CHT3	1							YHB1	3.21725			RHR2	2.51047
			ENA21	0.921301			CPH1	1							BCR1	3.27178			GCN4	2.51501
			HSP104	0.934885			CRH11	1							RHR2	3.31342			TPS2	2.52622
			WH11	0.961586			ECE1	1							FDH1	3.31634			ROB1	2.52992
			TTR1	0.981352			ECM331	1							orf19.6578	3.41236			PFK2	2.5522
			ACE2	1			HAP3	1							BRG1	3.57919			RIM101	2.56573
			ALS6	1			HYR1	1							FRP1	3.8219			MBF1	2.69187
			ALS9	1			IHD1	1							KRE1	4.38948			GNP1	2.78489
			CDC10	1			KIP4	1							CDR1	5.21776			orf19.3615	2.81387
			CDR2	1			MAC1	1							PGA7	6.19616			HAC1	2.82205
			CHT3	1			MAE1	1							GCA2	6.30369			ACS2	2.87219
			ECE1	1			PGA13	1							AHR1	6.92269			ALS3	2.88018
			ECM331	1			PGA17	1							TEC1	10.6347			GIS2	2.90587
			FRP2	1			PGA25	1							ALS1	13.9491			CPH2	2.99765
			GAL4	1			PGA34	1							SOD4	103.606			orf19.409	3.06948
			HAP2	1			PGA48	1							ALS5	116.524			orf19.6578	3.09004
			HAP3	1			PLB5	1							CRH11	122.878			NPR1	3.21938
			HYR1	1			POL1	1							FKH2	124.096			BCR1	3.23278
			IHD1	1			PRA1	1							HAP43	140.741			HGT7	3.29842
			KIP4	1			RBR1	1							PES1	152.429			IRO1	3.31332
			MAC1	1			RBT1	1							CHT2	190.834			ENA2	3.32286
			MAE1	1			RFX2	1							HWP1	190.903			CAP1	3.48983
			PGA17	1			SAP1	1							SIT1	530.757			RFG1	3.64667
			PGA25	1			SAP2	1							PGA13	821.617			SIN3	3.73263
			PGA34	1			SAP4	1							IFD6	970.255			HOG1	3.73691
			PLB5	1			SAP6	1							PIR1	13823			CIT1	3.77005
			POL1	1			SCW11	1											ALS2	3.78008
			PRA1	1			SCW4	1											GCA2	3.87306
			RBR1	1			SEF1	1											ALS4	3.98249
			RBT1	1			SMC2	1											EFG1	4.11479
			RFX2	1			SOD5	1											GAP2	4.17688
			SAP1	1			SOD6	1											SGA1	4.25435
			SAP2	1			SUT1	1											AHR1	4.27786
			SAP4	1			UGA32	1											orf19.5626	4.31452
			SAP6	1			UME6	1											KRE1	4.37706
			SCW11	1			UPC2	1											ZCF39	4.38423
			SCW4	1			ZAP1	1											RBR2	4.43558
			SEF1	1			ZCF31	1											TPK1	4.6114
			SMC2	1			ZCF7	1											HEM1	4.78386
			SOD5	1			ZRT1	1											FRP3	5.07765
			SOD6	1			orf19.1534	1											SOG2	5.22094
			SUT1	1			orf19.3456	1											FGR15	5.65462
			UGA32	1			TRX1	1.00864											ARG81	5.91704
			UME6	1			NRG1	1.0268											CDR1	6.0047
			UPC2	1			ARP3	1.03467											ACS1	6.20618
			ZAP1	1			BRG1	1.04982											RBT5	7.00493
			ZCF31	1			PCK1	1.06829											INO4	7.13268
			ZCF34	1			RCT1	1.07476											FDH1	8.11109
			ZCF7	1			TTR1	1.08281											YHB1	9.36616
			ZRT1	1			ADH5	1.09787											FRP1	9.58742
			orf19.1534	1			SAP10	1.11036											PGA7	9.81168
			orf19.5848	1			DDR48	1.12811											PHR1	10.0394
			orf19.3456	1			UCF1	1.18627											ALS1	10.0465
			MET28	1.0207			ZRT2	1.28974											orf19.1424	102.275
			orf19.6660	1.07554			MDM34	1.4024											FRP2	113.839
			ARP3	1.10975			PIL1	1.43297											GAL4	114.426
			PGA53	1.13646			AOX2	1.47707											ALS5	123.219
			RBR2	1.15954			HSP104	1.48653											CHT2	132.638
			GAL1	1.18952			FTR1	1.49511											HAP2	152.326
			orf19.3615	1.19155			orf19.449	1.49933											ZCF34	165.538
			FBP1	1.19256			orf19.411	1.5016											FKH2	182.076
			PIL1	1.21801			TRR1	1.5152											ALS9	187.71
			orf19.670.2	1.21846			PHR2	1.52154											IFD6	206.645
			IRE1	1.22027			GPD2	1.56792											PES1	290.155
			CMK2	1.2271			HTA2	1.58434											HWP1	296.612
			HSP70	1.23038			TYE7	1.60838											SIT1	313.634
			EFG1	1.25709			GAL1	1.64914											HAP43	348.253
			orf19.4706	1.26908			SSB1	1.65961											SOD4	416.829
			PCK1	1.27909			RPN4	1.699											PIR1	7729.72
			IRO1	1.28318			FBP1	1.71624
			ZCF39	1.31784			ZCF3	1.75539
			orf19.5517	1.32651			SEF2	1.75897
			CPH2	1.35696			MET28	1.76565
			MDM34	1.36666			ENA21	1.85222
			HTA1	1.37055			orf19.4706	1.89227
			STF2	1.37565			TPK2	1.9126
			CIT1	1.40071			CAT1	1.93144
			NRG1	1.41967			STP2	1.93885
			RPN4	1.42694			IRE1	2.01848
			MBF1	1.42934			orf19.6660	2.02429
			CAT1	1.46119			ARG1	2.07186
			TPK1	1.4724			TUP1	2.10269
			ACS2	1.48903			NDT80	2.10327
			CAP1	1.49171			orf19.4174	2.1794
			UGP1	1.5441			ELF1	2.18657
			orf19.411	1.55213			FAV2	2.18994
			SAP9	1.57621			CMK2	2.19391
			ROB1	1.60063			SAP9	2.23162
			SEF2	1.61267			HTA1	2.26226
			HAC1	1.61347			STF2	2.33036
			SSB1	1.64398			CLN3	2.34599
			TRR1	1.64415			YRA1	2.34827
			NPR1	1.65319			DFG5	2.36574
			HGT7	1.66038			orf19.2125	2.41179
			YRA1	1.66337			RHR2	2.51047
			ACS1	1.68797			GCN4	2.51501
			orf19.2125	1.70291			TPS2	2.52622
			HTA2	1.70923			ROB1	2.52992
			FRP3	1.73876			PFK2	2.5522
			PFK2	1.74308			RIM101	2.56573
			RIM101	1.75332			MBF1	2.69187
			GIS2	1.76953			GNP1	2.78489
			orf19.409	1.77119			orf19.3615	2.81387
			GNP1	1.77493			HAC1	2.82205
			ARG1	1.78649			ACS2	2.87219
			TPS2	1.79292			ALS3	2.88018
			ADH5	1.79491			GIS2	2.90587
			FAV2	1.79547			TEC1	2.94939
			ELF1	1.81474			CPH2	2.99765
			ALS2	1.81745			orf19.409	3.06948
			TPK2	1.84101			orf19.6578	3.09004
			HOG1	1.85776			NPR1	3.21938
			STP2	1.86559			BCR1	3.23278
			PHR2	1.97271			HGT7	3.29842
			SIN3	2.05938			IRO1	3.31332
			ALS3	2.06504			ENA2	3.32286
			NDT80	2.06852			CAP1	3.48983
			INO4	2.16777			RFG1	3.64667
			GAP2	2.19334			SIN3	3.73263
			DFG5	2.19456			HOG1	3.73691
			ENA2	2.30225			CIT1	3.77005
			DDR48	2.30304			ALS2	3.78008
			FGR15	2.36496			GCA2	3.87306
			ALS4	2.41783			ALS4	3.98249
			RFG1	2.46623			EFG1	4.11479
			CSH1	2.57152			GAP2	4.17688
			HEM1	2.5993			SGA1	4.25435
			RBT5	2.61674			AHR1	4.27786
			GCN4	2.66672			orf19.5626	4.31452
			SOG2	2.75616			KRE1	4.37706
			CLN3	2.76655			ZCF39	4.38423
			ARG81	3.01636			RBR2	4.43558
			orf19.5626	3.05388			TPK1	4.6114
			SGA1	3.07509			HEM1	4.78386
			GPD2	3.07878			FRP3	5.07765
			YHB1	3.21725			SOG2	5.22094
			BCR1	3.27178			FGR15	5.65462
			RHR2	3.31342			ARG81	5.91704
			FDH1	3.31634			CDR1	6.0047
			orf19.6578	3.41236			ACS1	6.20618
			BRG1	3.57919			RBT5	7.00493
			FRP1	3.8219			INO4	7.13268
			KRE1	4.38948			FDH1	8.11109
			CDR1	5.21776			YHB1	9.36616
			PHR1	6.12281			FRP1	9.58742
			PGA7	6.19616			PGA7	9.81168
			GCA2	6.30369			PHR1	10.0394
			AHR1	6.92269			ALS1	10.0465
			TEC1	10.6347			ZCF20	62.4074
			ALS1	13.9491			RTA3	65.7108
			RTA3	54.1358			orf19.5848	69.9132
			CPH1	57.6926			orf19.1424	102.275
			orf19.1424	60.8025			FRP2	113.839
			ZCF20	62.4603			GAL4	114.426
			PGA48	80.0259			ALS5	123.219
			SOD4	103.606			CHT2	132.638
			ALS5	116.524			HAP2	152.326
			CRH11	122.878			ZCF34	165.538
			FKH2	124.096			FKH2	182.076
			HAP43	140.741			ALS9	187.71
			PES1	152.429			IFD6	206.645
			CHT2	190.834			PES1	290.155
			HWP1	190.903			HWP1	296.612
			PHO89	251.333			SIT1	313.634
			SIT1	530.757			HAP43	348.253
			PGA13	821.617			SOD4	416.829
			IFD6	970.255			PHO89	499.571
			PIR1	13823			PIR1	7729.72
